# Supplementary material for: A Cost-Effective Approach to Sequence Hundreds of Complete Mitochondrial Genomes
Source: PLoS One. 2016 Aug 9;11(8):e0160958. doi: 10.1371/journal.pone.0160958 (PMC4978415; doi:10.1371/journal.pone.0160958)
Supplement: S2 File — A spreadsheet file containing combined metadata from the SRA submission. The file details the barcode ID of all samples with their respective SRR numbers for retrieval in the NCBI SRA database. (XLSX) [file pone.0160958.s002.xlsx]

## Sheet: Sheet1
sra_accession	bioproject_accession	sample_name	library_ID	title	library_strategy	library_source	library_selection	library_layout	platform	instrument_model	design_description	filetype	filename
SRR2140998	PRJNA291654	CG1.F_heteroclitus.fastq	CG1	F. heteroclitus Reads: Trimmed for low quality reads and ilumin adapatos	AMPLICON	GENOMIC	PCR	single	ILLUMINA	Illumina HiSeq 2500		fastq	CG1.F_heteroclitus.fastq
SRR2140807	PRJNA291654	CG10.F_heteroclitus.fastq	CG10	F. heteroclitus Reads: Trimmed for low quality reads and ilumin adapatos	AMPLICON	GENOMIC	PCR	single	ILLUMINA	Illumina HiSeq 2500		fastq	CG10.F_heteroclitus.fastq
SRR2140910	PRJNA291654	CG100.F_heteroclitus.fastq	CG100	F. heteroclitus Reads: Trimmed for low quality reads and ilumin adapatos	AMPLICON	GENOMIC	PCR	single	ILLUMINA	Illumina HiSeq 2500		fastq	CG100.F_heteroclitus.fastq
SRR2140921	PRJNA291654	CG101.F_heteroclitus.fastq	CG101	F. heteroclitus Reads: Trimmed for low quality reads and ilumin adapatos	AMPLICON	GENOMIC	PCR	single	ILLUMINA	Illumina HiSeq 2500		fastq	CG101.F_heteroclitus.fastq
SRR2140932	PRJNA291654	CG102.F_heteroclitus.fastq	CG102	F. heteroclitus Reads: Trimmed for low quality reads and ilumin adapatos	AMPLICON	GENOMIC	PCR	single	ILLUMINA	Illumina HiSeq 2500		fastq	CG102.F_heteroclitus.fastq
SRR2140943	PRJNA291654	CG103.F_heteroclitus.fastq	CG103	F. heteroclitus Reads: Trimmed for low quality reads and ilumin adapatos	AMPLICON	GENOMIC	PCR	single	ILLUMINA	Illumina HiSeq 2500		fastq	CG103.F_heteroclitus.fastq
SRR2140954	PRJNA291654	CG104.F_heteroclitus.fastq	CG104	F. heteroclitus Reads: Trimmed for low quality reads and ilumin adapatos	AMPLICON	GENOMIC	PCR	single	ILLUMINA	Illumina HiSeq 2500		fastq	CG104.F_heteroclitus.fastq
SRR2140965	PRJNA291654	CG105.F_heteroclitus.fastq	CG105	F. heteroclitus Reads: Trimmed for low quality reads and ilumin adapatos	AMPLICON	GENOMIC	PCR	single	ILLUMINA	Illumina HiSeq 2500		fastq	CG105.F_heteroclitus.fastq
SRR2140976	PRJNA291654	CG106.F_heteroclitus.fastq	CG106	F. heteroclitus Reads: Trimmed for low quality reads and ilumin adapatos	AMPLICON	GENOMIC	PCR	single	ILLUMINA	Illumina HiSeq 2500		fastq	CG106.F_heteroclitus.fastq
SRR2140987	PRJNA291654	CG107.F_heteroclitus.fastq	CG107	F. heteroclitus Reads: Trimmed for low quality reads and ilumin adapatos	AMPLICON	GENOMIC	PCR	single	ILLUMINA	Illumina HiSeq 2500		fastq	CG107.F_heteroclitus.fastq
SRR2140808	PRJNA291654	CG108.F_heteroclitus.fastq	CG108	F. heteroclitus Reads: Trimmed for low quality reads and ilumin adapatos	AMPLICON	GENOMIC	PCR	single	ILLUMINA	Illumina HiSeq 2500		fastq	CG108.F_heteroclitus.fastq
SRR2140819	PRJNA291654	CG109.F_heteroclitus.fastq	CG109	F. heteroclitus Reads: Trimmed for low quality reads and ilumin adapatos	AMPLICON	GENOMIC	PCR	single	ILLUMINA	Illumina HiSeq 2500		fastq	CG109.F_heteroclitus.fastq
SRR2140830	PRJNA291654	CG11.F_heteroclitus.fastq	CG11	F. heteroclitus Reads: Trimmed for low quality reads and ilumin adapatos	AMPLICON	GENOMIC	PCR	single	ILLUMINA	Illumina HiSeq 2500		fastq	CG11.F_heteroclitus.fastq
SRR2140841	PRJNA291654	CG110.F_heteroclitus.fastq	CG110	F. heteroclitus Reads: Trimmed for low quality reads and ilumin adapatos	AMPLICON	GENOMIC	PCR	single	ILLUMINA	Illumina HiSeq 2500		fastq	CG110.F_heteroclitus.fastq
SRR2140852	PRJNA291654	CG111.F_heteroclitus.fastq	CG111	F. heteroclitus Reads: Trimmed for low quality reads and ilumin adapatos	AMPLICON	GENOMIC	PCR	single	ILLUMINA	Illumina HiSeq 2500		fastq	CG111.F_heteroclitus.fastq
SRR2140863	PRJNA291654	CG112.F_heteroclitus.fastq	CG112	F. heteroclitus Reads: Trimmed for low quality reads and ilumin adapatos	AMPLICON	GENOMIC	PCR	single	ILLUMINA	Illumina HiSeq 2500		fastq	CG112.F_heteroclitus.fastq
SRR2140874	PRJNA291654	CG113.F_heteroclitus.fastq	CG113	F. heteroclitus Reads: Trimmed for low quality reads and ilumin adapatos	AMPLICON	GENOMIC	PCR	single	ILLUMINA	Illumina HiSeq 2500		fastq	CG113.F_heteroclitus.fastq
SRR2140885	PRJNA291654	CG114.F_heteroclitus.fastq	CG114	F. heteroclitus Reads: Trimmed for low quality reads and ilumin adapatos	AMPLICON	GENOMIC	PCR	single	ILLUMINA	Illumina HiSeq 2500		fastq	CG114.F_heteroclitus.fastq
SRR2140896	PRJNA291654	CG115.F_heteroclitus.fastq	CG115	F. heteroclitus Reads: Trimmed for low quality reads and ilumin adapatos	AMPLICON	GENOMIC	PCR	single	ILLUMINA	Illumina HiSeq 2500		fastq	CG115.F_heteroclitus.fastq
SRR2140907	PRJNA291654	CG116.F_heteroclitus.fastq	CG116	F. heteroclitus Reads: Trimmed for low quality reads and ilumin adapatos	AMPLICON	GENOMIC	PCR	single	ILLUMINA	Illumina HiSeq 2500		fastq	CG116.F_heteroclitus.fastq
SRR2140911	PRJNA291654	CG117.F_heteroclitus.fastq	CG117	F. heteroclitus Reads: Trimmed for low quality reads and ilumin adapatos	AMPLICON	GENOMIC	PCR	single	ILLUMINA	Illumina HiSeq 2500		fastq	CG117.F_heteroclitus.fastq
SRR2140912	PRJNA291654	CG118.F_heteroclitus.fastq	CG118	F. heteroclitus Reads: Trimmed for low quality reads and ilumin adapatos	AMPLICON	GENOMIC	PCR	single	ILLUMINA	Illumina HiSeq 2500		fastq	CG118.F_heteroclitus.fastq
SRR2140913	PRJNA291654	CG119.F_heteroclitus.fastq	CG119	F. heteroclitus Reads: Trimmed for low quality reads and ilumin adapatos	AMPLICON	GENOMIC	PCR	single	ILLUMINA	Illumina HiSeq 2500		fastq	CG119.F_heteroclitus.fastq
SRR2140914	PRJNA291654	CG12.F_heteroclitus.fastq	CG12	F. heteroclitus Reads: Trimmed for low quality reads and ilumin adapatos	AMPLICON	GENOMIC	PCR	single	ILLUMINA	Illumina HiSeq 2500		fastq	CG12.F_heteroclitus.fastq
SRR2140915	PRJNA291654	CG120.F_heteroclitus.fastq	CG120	F. heteroclitus Reads: Trimmed for low quality reads and ilumin adapatos	AMPLICON	GENOMIC	PCR	single	ILLUMINA	Illumina HiSeq 2500		fastq	CG120.F_heteroclitus.fastq
SRR2140916	PRJNA291654	CG121.F_heteroclitus.fastq	CG121	F. heteroclitus Reads: Trimmed for low quality reads and ilumin adapatos	AMPLICON	GENOMIC	PCR	single	ILLUMINA	Illumina HiSeq 2500		fastq	CG121.F_heteroclitus.fastq
SRR2140917	PRJNA291654	CG122.F_heteroclitus.fastq	CG122	F. heteroclitus Reads: Trimmed for low quality reads and ilumin adapatos	AMPLICON	GENOMIC	PCR	single	ILLUMINA	Illumina HiSeq 2500		fastq	CG122.F_heteroclitus.fastq
SRR2140918	PRJNA291654	CG123.F_heteroclitus.fastq	CG123	F. heteroclitus Reads: Trimmed for low quality reads and ilumin adapatos	AMPLICON	GENOMIC	PCR	single	ILLUMINA	Illumina HiSeq 2500		fastq	CG123.F_heteroclitus.fastq
SRR2140919	PRJNA291654	CG124.F_heteroclitus.fastq	CG124	F. heteroclitus Reads: Trimmed for low quality reads and ilumin adapatos	AMPLICON	GENOMIC	PCR	single	ILLUMINA	Illumina HiSeq 2500		fastq	CG124.F_heteroclitus.fastq
SRR2140920	PRJNA291654	CG125.F_heteroclitus.fastq	CG125	F. heteroclitus Reads: Trimmed for low quality reads and ilumin adapatos	AMPLICON	GENOMIC	PCR	single	ILLUMINA	Illumina HiSeq 2500		fastq	CG125.F_heteroclitus.fastq
SRR2140922	PRJNA291654	CG126.F_heteroclitus.fastq	CG126	F. heteroclitus Reads: Trimmed for low quality reads and ilumin adapatos	AMPLICON	GENOMIC	PCR	single	ILLUMINA	Illumina HiSeq 2500		fastq	CG126.F_heteroclitus.fastq
SRR2140923	PRJNA291654	CG127.F_heteroclitus.fastq	CG127	F. heteroclitus Reads: Trimmed for low quality reads and ilumin adapatos	AMPLICON	GENOMIC	PCR	single	ILLUMINA	Illumina HiSeq 2500		fastq	CG127.F_heteroclitus.fastq
SRR2140924	PRJNA291654	CG128.F_heteroclitus.fastq	CG128	F. heteroclitus Reads: Trimmed for low quality reads and ilumin adapatos	AMPLICON	GENOMIC	PCR	single	ILLUMINA	Illumina HiSeq 2500		fastq	CG128.F_heteroclitus.fastq
SRR2140925	PRJNA291654	CG129.F_heteroclitus.fastq	CG129	F. heteroclitus Reads: Trimmed for low quality reads and ilumin adapatos	AMPLICON	GENOMIC	PCR	single	ILLUMINA	Illumina HiSeq 2500		fastq	CG129.F_heteroclitus.fastq
SRR2140926	PRJNA291654	CG13.F_heteroclitus.fastq	CG13	F. heteroclitus Reads: Trimmed for low quality reads and ilumin adapatos	AMPLICON	GENOMIC	PCR	single	ILLUMINA	Illumina HiSeq 2500		fastq	CG13.F_heteroclitus.fastq
SRR2140927	PRJNA291654	CG130.F_heteroclitus.fastq	CG130	F. heteroclitus Reads: Trimmed for low quality reads and ilumin adapatos	AMPLICON	GENOMIC	PCR	single	ILLUMINA	Illumina HiSeq 2500		fastq	CG130.F_heteroclitus.fastq
SRR2140928	PRJNA291654	CG131.F_heteroclitus.fastq	CG131	F. heteroclitus Reads: Trimmed for low quality reads and ilumin adapatos	AMPLICON	GENOMIC	PCR	single	ILLUMINA	Illumina HiSeq 2500		fastq	CG131.F_heteroclitus.fastq
SRR2140929	PRJNA291654	CG132.F_heteroclitus.fastq	CG132	F. heteroclitus Reads: Trimmed for low quality reads and ilumin adapatos	AMPLICON	GENOMIC	PCR	single	ILLUMINA	Illumina HiSeq 2500		fastq	CG132.F_heteroclitus.fastq
SRR2140930	PRJNA291654	CG133.F_heteroclitus.fastq	CG133	F. heteroclitus Reads: Trimmed for low quality reads and ilumin adapatos	AMPLICON	GENOMIC	PCR	single	ILLUMINA	Illumina HiSeq 2500		fastq	CG133.F_heteroclitus.fastq
SRR2140931	PRJNA291654	CG134.F_heteroclitus.fastq	CG134	F. heteroclitus Reads: Trimmed for low quality reads and ilumin adapatos	AMPLICON	GENOMIC	PCR	single	ILLUMINA	Illumina HiSeq 2500		fastq	CG134.F_heteroclitus.fastq
SRR2140933	PRJNA291654	CG135.F_heteroclitus.fastq	CG135	F. heteroclitus Reads: Trimmed for low quality reads and ilumin adapatos	AMPLICON	GENOMIC	PCR	single	ILLUMINA	Illumina HiSeq 2500		fastq	CG135.F_heteroclitus.fastq
SRR2140934	PRJNA291654	CG136.F_heteroclitus.fastq	CG136	F. heteroclitus Reads: Trimmed for low quality reads and ilumin adapatos	AMPLICON	GENOMIC	PCR	single	ILLUMINA	Illumina HiSeq 2500		fastq	CG136.F_heteroclitus.fastq
SRR2140935	PRJNA291654	CG137.F_heteroclitus.fastq	CG137	F. heteroclitus Reads: Trimmed for low quality reads and ilumin adapatos	AMPLICON	GENOMIC	PCR	single	ILLUMINA	Illumina HiSeq 2500		fastq	CG137.F_heteroclitus.fastq
SRR2140936	PRJNA291654	CG138.F_heteroclitus.fastq	CG138	F. heteroclitus Reads: Trimmed for low quality reads and ilumin adapatos	AMPLICON	GENOMIC	PCR	single	ILLUMINA	Illumina HiSeq 2500		fastq	CG138.F_heteroclitus.fastq
SRR2140937	PRJNA291654	CG139.F_heteroclitus.fastq	CG139	F. heteroclitus Reads: Trimmed for low quality reads and ilumin adapatos	AMPLICON	GENOMIC	PCR	single	ILLUMINA	Illumina HiSeq 2500		fastq	CG139.F_heteroclitus.fastq
SRR2140938	PRJNA291654	CG14.F_heteroclitus.fastq	CG14	F. heteroclitus Reads: Trimmed for low quality reads and ilumin adapatos	AMPLICON	GENOMIC	PCR	single	ILLUMINA	Illumina HiSeq 2500		fastq	CG14.F_heteroclitus.fastq
SRR2140939	PRJNA291654	CG140.F_heteroclitus.fastq	CG140	F. heteroclitus Reads: Trimmed for low quality reads and ilumin adapatos	AMPLICON	GENOMIC	PCR	single	ILLUMINA	Illumina HiSeq 2500		fastq	CG140.F_heteroclitus.fastq
SRR2140940	PRJNA291654	CG141.F_heteroclitus.fastq	CG141	F. heteroclitus Reads: Trimmed for low quality reads and ilumin adapatos	AMPLICON	GENOMIC	PCR	single	ILLUMINA	Illumina HiSeq 2500		fastq	CG141.F_heteroclitus.fastq
SRR2140941	PRJNA291654	CG142.F_heteroclitus.fastq	CG142	F. heteroclitus Reads: Trimmed for low quality reads and ilumin adapatos	AMPLICON	GENOMIC	PCR	single	ILLUMINA	Illumina HiSeq 2500		fastq	CG142.F_heteroclitus.fastq
SRR2140942	PRJNA291654	CG143.F_heteroclitus.fastq	CG143	F. heteroclitus Reads: Trimmed for low quality reads and ilumin adapatos	AMPLICON	GENOMIC	PCR	single	ILLUMINA	Illumina HiSeq 2500		fastq	CG143.F_heteroclitus.fastq
SRR2140944	PRJNA291654	CG144.F_heteroclitus.fastq	CG144	F. heteroclitus Reads: Trimmed for low quality reads and ilumin adapatos	AMPLICON	GENOMIC	PCR	single	ILLUMINA	Illumina HiSeq 2500		fastq	CG144.F_heteroclitus.fastq
SRR2140945	PRJNA291654	CG145.F_heteroclitus.fastq	CG145	F. heteroclitus Reads: Trimmed for low quality reads and ilumin adapatos	AMPLICON	GENOMIC	PCR	single	ILLUMINA	Illumina HiSeq 2500		fastq	CG145.F_heteroclitus.fastq
SRR2140946	PRJNA291654	CG146.F_heteroclitus.fastq	CG146	F. heteroclitus Reads: Trimmed for low quality reads and ilumin adapatos	AMPLICON	GENOMIC	PCR	single	ILLUMINA	Illumina HiSeq 2500		fastq	CG146.F_heteroclitus.fastq
SRR2140947	PRJNA291654	CG147.F_heteroclitus.fastq	CG147	F. heteroclitus Reads: Trimmed for low quality reads and ilumin adapatos	AMPLICON	GENOMIC	PCR	single	ILLUMINA	Illumina HiSeq 2500		fastq	CG147.F_heteroclitus.fastq
SRR2140948	PRJNA291654	CG148.F_heteroclitus.fastq	CG148	F. heteroclitus Reads: Trimmed for low quality reads and ilumin adapatos	AMPLICON	GENOMIC	PCR	single	ILLUMINA	Illumina HiSeq 2500		fastq	CG148.F_heteroclitus.fastq
SRR2140949	PRJNA291654	CG149.F_heteroclitus.fastq	CG149	F. heteroclitus Reads: Trimmed for low quality reads and ilumin adapatos	AMPLICON	GENOMIC	PCR	single	ILLUMINA	Illumina HiSeq 2500		fastq	CG149.F_heteroclitus.fastq
SRR2140950	PRJNA291654	CG15.F_heteroclitus.fastq	CG15	F. heteroclitus Reads: Trimmed for low quality reads and ilumin adapatos	AMPLICON	GENOMIC	PCR	single	ILLUMINA	Illumina HiSeq 2500		fastq	CG15.F_heteroclitus.fastq
SRR2140951	PRJNA291654	CG150.F_heteroclitus.fastq	CG150	F. heteroclitus Reads: Trimmed for low quality reads and ilumin adapatos	AMPLICON	GENOMIC	PCR	single	ILLUMINA	Illumina HiSeq 2500		fastq	CG150.F_heteroclitus.fastq
SRR2140952	PRJNA291654	CG151.F_heteroclitus.fastq	CG151	F. heteroclitus Reads: Trimmed for low quality reads and ilumin adapatos	AMPLICON	GENOMIC	PCR	single	ILLUMINA	Illumina HiSeq 2500		fastq	CG151.F_heteroclitus.fastq
SRR2140953	PRJNA291654	CG152.F_heteroclitus.fastq	CG152	F. heteroclitus Reads: Trimmed for low quality reads and ilumin adapatos	AMPLICON	GENOMIC	PCR	single	ILLUMINA	Illumina HiSeq 2500		fastq	CG152.F_heteroclitus.fastq
SRR2140955	PRJNA291654	CG153.F_heteroclitus.fastq	CG153	F. heteroclitus Reads: Trimmed for low quality reads and ilumin adapatos	AMPLICON	GENOMIC	PCR	single	ILLUMINA	Illumina HiSeq 2500		fastq	CG153.F_heteroclitus.fastq
SRR2140956	PRJNA291654	CG154.F_heteroclitus.fastq	CG154	F. heteroclitus Reads: Trimmed for low quality reads and ilumin adapatos	AMPLICON	GENOMIC	PCR	single	ILLUMINA	Illumina HiSeq 2500		fastq	CG154.F_heteroclitus.fastq
SRR2140957	PRJNA291654	CG155.F_heteroclitus.fastq	CG155	F. heteroclitus Reads: Trimmed for low quality reads and ilumin adapatos	AMPLICON	GENOMIC	PCR	single	ILLUMINA	Illumina HiSeq 2500		fastq	CG155.F_heteroclitus.fastq
SRR2140958	PRJNA291654	CG156.F_heteroclitus.fastq	CG156	F. heteroclitus Reads: Trimmed for low quality reads and ilumin adapatos	AMPLICON	GENOMIC	PCR	single	ILLUMINA	Illumina HiSeq 2500		fastq	CG156.F_heteroclitus.fastq
SRR2140959	PRJNA291654	CG157.F_heteroclitus.fastq	CG157	F. heteroclitus Reads: Trimmed for low quality reads and ilumin adapatos	AMPLICON	GENOMIC	PCR	single	ILLUMINA	Illumina HiSeq 2500		fastq	CG157.F_heteroclitus.fastq
SRR2140960	PRJNA291654	CG158.F_heteroclitus.fastq	CG158	F. heteroclitus Reads: Trimmed for low quality reads and ilumin adapatos	AMPLICON	GENOMIC	PCR	single	ILLUMINA	Illumina HiSeq 2500		fastq	CG158.F_heteroclitus.fastq
SRR2140961	PRJNA291654	CG159.F_heteroclitus.fastq	CG159	F. heteroclitus Reads: Trimmed for low quality reads and ilumin adapatos	AMPLICON	GENOMIC	PCR	single	ILLUMINA	Illumina HiSeq 2500		fastq	CG159.F_heteroclitus.fastq
SRR2140962	PRJNA291654	CG16.F_heteroclitus.fastq	CG16	F. heteroclitus Reads: Trimmed for low quality reads and ilumin adapatos	AMPLICON	GENOMIC	PCR	single	ILLUMINA	Illumina HiSeq 2500		fastq	CG16.F_heteroclitus.fastq
SRR2140963	PRJNA291654	CG160.F_heteroclitus.fastq	CG160	F. heteroclitus Reads: Trimmed for low quality reads and ilumin adapatos	AMPLICON	GENOMIC	PCR	single	ILLUMINA	Illumina HiSeq 2500		fastq	CG160.F_heteroclitus.fastq
SRR2140964	PRJNA291654	CG161.F_heteroclitus.fastq	CG161	F. heteroclitus Reads: Trimmed for low quality reads and ilumin adapatos	AMPLICON	GENOMIC	PCR	single	ILLUMINA	Illumina HiSeq 2500		fastq	CG161.F_heteroclitus.fastq
SRR2140966	PRJNA291654	CG162.F_heteroclitus.fastq	CG162	F. heteroclitus Reads: Trimmed for low quality reads and ilumin adapatos	AMPLICON	GENOMIC	PCR	single	ILLUMINA	Illumina HiSeq 2500		fastq	CG162.F_heteroclitus.fastq
SRR2140967	PRJNA291654	CG163.F_heteroclitus.fastq	CG163	F. heteroclitus Reads: Trimmed for low quality reads and ilumin adapatos	AMPLICON	GENOMIC	PCR	single	ILLUMINA	Illumina HiSeq 2500		fastq	CG163.F_heteroclitus.fastq
SRR2140968	PRJNA291654	CG164.F_heteroclitus.fastq	CG164	F. heteroclitus Reads: Trimmed for low quality reads and ilumin adapatos	AMPLICON	GENOMIC	PCR	single	ILLUMINA	Illumina HiSeq 2500		fastq	CG164.F_heteroclitus.fastq
SRR2140969	PRJNA291654	CG165.F_heteroclitus.fastq	CG165	F. heteroclitus Reads: Trimmed for low quality reads and ilumin adapatos	AMPLICON	GENOMIC	PCR	single	ILLUMINA	Illumina HiSeq 2500		fastq	CG165.F_heteroclitus.fastq
SRR2140970	PRJNA291654	CG166.F_heteroclitus.fastq	CG166	F. heteroclitus Reads: Trimmed for low quality reads and ilumin adapatos	AMPLICON	GENOMIC	PCR	single	ILLUMINA	Illumina HiSeq 2500		fastq	CG166.F_heteroclitus.fastq
SRR2140971	PRJNA291654	CG167.F_heteroclitus.fastq	CG167	F. heteroclitus Reads: Trimmed for low quality reads and ilumin adapatos	AMPLICON	GENOMIC	PCR	single	ILLUMINA	Illumina HiSeq 2500		fastq	CG167.F_heteroclitus.fastq
SRR2140972	PRJNA291654	CG168.F_heteroclitus.fastq	CG168	F. heteroclitus Reads: Trimmed for low quality reads and ilumin adapatos	AMPLICON	GENOMIC	PCR	single	ILLUMINA	Illumina HiSeq 2500		fastq	CG168.F_heteroclitus.fastq
SRR2140973	PRJNA291654	CG169.F_heteroclitus.fastq	CG169	F. heteroclitus Reads: Trimmed for low quality reads and ilumin adapatos	AMPLICON	GENOMIC	PCR	single	ILLUMINA	Illumina HiSeq 2500		fastq	CG169.F_heteroclitus.fastq
SRR2140974	PRJNA291654	CG17.F_heteroclitus.fastq	CG17	F. heteroclitus Reads: Trimmed for low quality reads and ilumin adapatos	AMPLICON	GENOMIC	PCR	single	ILLUMINA	Illumina HiSeq 2500		fastq	CG17.F_heteroclitus.fastq
SRR2140975	PRJNA291654	CG170.F_heteroclitus.fastq	CG170	F. heteroclitus Reads: Trimmed for low quality reads and ilumin adapatos	AMPLICON	GENOMIC	PCR	single	ILLUMINA	Illumina HiSeq 2500		fastq	CG170.F_heteroclitus.fastq
SRR2140977	PRJNA291654	CG171.F_heteroclitus.fastq	CG171	F. heteroclitus Reads: Trimmed for low quality reads and ilumin adapatos	AMPLICON	GENOMIC	PCR	single	ILLUMINA	Illumina HiSeq 2500		fastq	CG171.F_heteroclitus.fastq
SRR2140978	PRJNA291654	CG172.F_heteroclitus.fastq	CG172	F. heteroclitus Reads: Trimmed for low quality reads and ilumin adapatos	AMPLICON	GENOMIC	PCR	single	ILLUMINA	Illumina HiSeq 2500		fastq	CG172.F_heteroclitus.fastq
SRR2140979	PRJNA291654	CG173.F_heteroclitus.fastq	CG173	F. heteroclitus Reads: Trimmed for low quality reads and ilumin adapatos	AMPLICON	GENOMIC	PCR	single	ILLUMINA	Illumina HiSeq 2500		fastq	CG173.F_heteroclitus.fastq
SRR2140980	PRJNA291654	CG174.F_heteroclitus.fastq	CG174	F. heteroclitus Reads: Trimmed for low quality reads and ilumin adapatos	AMPLICON	GENOMIC	PCR	single	ILLUMINA	Illumina HiSeq 2500		fastq	CG174.F_heteroclitus.fastq
SRR2140981	PRJNA291654	CG175.F_heteroclitus.fastq	CG175	F. heteroclitus Reads: Trimmed for low quality reads and ilumin adapatos	AMPLICON	GENOMIC	PCR	single	ILLUMINA	Illumina HiSeq 2500		fastq	CG175.F_heteroclitus.fastq
SRR2140982	PRJNA291654	CG176.F_heteroclitus.fastq	CG176	F. heteroclitus Reads: Trimmed for low quality reads and ilumin adapatos	AMPLICON	GENOMIC	PCR	single	ILLUMINA	Illumina HiSeq 2500		fastq	CG176.F_heteroclitus.fastq
SRR2140983	PRJNA291654	CG177.F_heteroclitus.fastq	CG177	F. heteroclitus Reads: Trimmed for low quality reads and ilumin adapatos	AMPLICON	GENOMIC	PCR	single	ILLUMINA	Illumina HiSeq 2500		fastq	CG177.F_heteroclitus.fastq
SRR2140984	PRJNA291654	CG178.F_heteroclitus.fastq	CG178	F. heteroclitus Reads: Trimmed for low quality reads and ilumin adapatos	AMPLICON	GENOMIC	PCR	single	ILLUMINA	Illumina HiSeq 2500		fastq	CG178.F_heteroclitus.fastq
SRR2140985	PRJNA291654	CG179.F_heteroclitus.fastq	CG179	F. heteroclitus Reads: Trimmed for low quality reads and ilumin adapatos	AMPLICON	GENOMIC	PCR	single	ILLUMINA	Illumina HiSeq 2500		fastq	CG179.F_heteroclitus.fastq
SRR2140986	PRJNA291654	CG18.F_heteroclitus.fastq	CG18	F. heteroclitus Reads: Trimmed for low quality reads and ilumin adapatos	AMPLICON	GENOMIC	PCR	single	ILLUMINA	Illumina HiSeq 2500		fastq	CG18.F_heteroclitus.fastq
SRR2140988	PRJNA291654	CG180.F_heteroclitus.fastq	CG180	F. heteroclitus Reads: Trimmed for low quality reads and ilumin adapatos	AMPLICON	GENOMIC	PCR	single	ILLUMINA	Illumina HiSeq 2500		fastq	CG180.F_heteroclitus.fastq
SRR2140989	PRJNA291654	CG181.F_heteroclitus.fastq	CG181	F. heteroclitus Reads: Trimmed for low quality reads and ilumin adapatos	AMPLICON	GENOMIC	PCR	single	ILLUMINA	Illumina HiSeq 2500		fastq	CG181.F_heteroclitus.fastq
SRR2140990	PRJNA291654	CG182.F_heteroclitus.fastq	CG182	F. heteroclitus Reads: Trimmed for low quality reads and ilumin adapatos	AMPLICON	GENOMIC	PCR	single	ILLUMINA	Illumina HiSeq 2500		fastq	CG182.F_heteroclitus.fastq
SRR2140991	PRJNA291654	CG183.F_heteroclitus.fastq	CG183	F. heteroclitus Reads: Trimmed for low quality reads and ilumin adapatos	AMPLICON	GENOMIC	PCR	single	ILLUMINA	Illumina HiSeq 2500		fastq	CG183.F_heteroclitus.fastq
SRR2140992	PRJNA291654	CG184.F_heteroclitus.fastq	CG184	F. heteroclitus Reads: Trimmed for low quality reads and ilumin adapatos	AMPLICON	GENOMIC	PCR	single	ILLUMINA	Illumina HiSeq 2500		fastq	CG184.F_heteroclitus.fastq
SRR2140993	PRJNA291654	CG185.F_heteroclitus.fastq	CG185	F. heteroclitus Reads: Trimmed for low quality reads and ilumin adapatos	AMPLICON	GENOMIC	PCR	single	ILLUMINA	Illumina HiSeq 2500		fastq	CG185.F_heteroclitus.fastq
SRR2140994	PRJNA291654	CG186.F_heteroclitus.fastq	CG186	F. heteroclitus Reads: Trimmed for low quality reads and ilumin adapatos	AMPLICON	GENOMIC	PCR	single	ILLUMINA	Illumina HiSeq 2500		fastq	CG186.F_heteroclitus.fastq
SRR2140995	PRJNA291654	CG187.F_heteroclitus.fastq	CG187	F. heteroclitus Reads: Trimmed for low quality reads and ilumin adapatos	AMPLICON	GENOMIC	PCR	single	ILLUMINA	Illumina HiSeq 2500		fastq	CG187.F_heteroclitus.fastq
SRR2140996	PRJNA291654	CG188.F_heteroclitus.fastq	CG188	F. heteroclitus Reads: Trimmed for low quality reads and ilumin adapatos	AMPLICON	GENOMIC	PCR	single	ILLUMINA	Illumina HiSeq 2500		fastq	CG188.F_heteroclitus.fastq
SRR2140997	PRJNA291654	CG189.F_heteroclitus.fastq	CG189	F. heteroclitus Reads: Trimmed for low quality reads and ilumin adapatos	AMPLICON	GENOMIC	PCR	single	ILLUMINA	Illumina HiSeq 2500		fastq	CG189.F_heteroclitus.fastq
SRR2140809	PRJNA291654	CG19.F_heteroclitus.fastq	CG19	F. heteroclitus Reads: Trimmed for low quality reads and ilumin adapatos	AMPLICON	GENOMIC	PCR	single	ILLUMINA	Illumina HiSeq 2500		fastq	CG19.F_heteroclitus.fastq
SRR2140810	PRJNA291654	CG190.F_heteroclitus.fastq	CG190	F. heteroclitus Reads: Trimmed for low quality reads and ilumin adapatos	AMPLICON	GENOMIC	PCR	single	ILLUMINA	Illumina HiSeq 2500		fastq	CG190.F_heteroclitus.fastq
SRR2140811	PRJNA291654	CG191.F_heteroclitus.fastq	CG191	F. heteroclitus Reads: Trimmed for low quality reads and ilumin adapatos	AMPLICON	GENOMIC	PCR	single	ILLUMINA	Illumina HiSeq 2500		fastq	CG191.F_heteroclitus.fastq
SRR2140812	PRJNA291654	CG192.F_heteroclitus.fastq	CG192	F. heteroclitus Reads: Trimmed for low quality reads and ilumin adapatos	AMPLICON	GENOMIC	PCR	single	ILLUMINA	Illumina HiSeq 2500		fastq	CG192.F_heteroclitus.fastq
SRR2140813	PRJNA291654	CG2.F_heteroclitus.fastq	CG2	F. heteroclitus Reads: Trimmed for low quality reads and ilumin adapatos	AMPLICON	GENOMIC	PCR	single	ILLUMINA	Illumina HiSeq 2500		fastq	CG2.F_heteroclitus.fastq
SRR2140814	PRJNA291654	CG20.F_heteroclitus.fastq	CG20	F. heteroclitus Reads: Trimmed for low quality reads and ilumin adapatos	AMPLICON	GENOMIC	PCR	single	ILLUMINA	Illumina HiSeq 2500		fastq	CG20.F_heteroclitus.fastq
SRR2140815	PRJNA291654	CG21.F_heteroclitus.fastq	CG21	F. heteroclitus Reads: Trimmed for low quality reads and ilumin adapatos	AMPLICON	GENOMIC	PCR	single	ILLUMINA	Illumina HiSeq 2500		fastq	CG21.F_heteroclitus.fastq
SRR2140816	PRJNA291654	CG22.F_heteroclitus.fastq	CG22	F. heteroclitus Reads: Trimmed for low quality reads and ilumin adapatos	AMPLICON	GENOMIC	PCR	single	ILLUMINA	Illumina HiSeq 2500		fastq	CG22.F_heteroclitus.fastq
SRR2140817	PRJNA291654	CG23.F_heteroclitus.fastq	CG23	F. heteroclitus Reads: Trimmed for low quality reads and ilumin adapatos	AMPLICON	GENOMIC	PCR	single	ILLUMINA	Illumina HiSeq 2500		fastq	CG23.F_heteroclitus.fastq
SRR2140818	PRJNA291654	CG24.F_heteroclitus.fastq	CG24	F. heteroclitus Reads: Trimmed for low quality reads and ilumin adapatos	AMPLICON	GENOMIC	PCR	single	ILLUMINA	Illumina HiSeq 2500		fastq	CG24.F_heteroclitus.fastq
SRR2140820	PRJNA291654	CG25.F_heteroclitus.fastq	CG25	F. heteroclitus Reads: Trimmed for low quality reads and ilumin adapatos	AMPLICON	GENOMIC	PCR	single	ILLUMINA	Illumina HiSeq 2500		fastq	CG25.F_heteroclitus.fastq
SRR2140821	PRJNA291654	CG26.F_heteroclitus.fastq	CG26	F. heteroclitus Reads: Trimmed for low quality reads and ilumin adapatos	AMPLICON	GENOMIC	PCR	single	ILLUMINA	Illumina HiSeq 2500		fastq	CG26.F_heteroclitus.fastq
SRR2140822	PRJNA291654	CG27.F_heteroclitus.fastq	CG27	F. heteroclitus Reads: Trimmed for low quality reads and ilumin adapatos	AMPLICON	GENOMIC	PCR	single	ILLUMINA	Illumina HiSeq 2500		fastq	CG27.F_heteroclitus.fastq
SRR2140823	PRJNA291654	CG28.F_heteroclitus.fastq	CG28	F. heteroclitus Reads: Trimmed for low quality reads and ilumin adapatos	AMPLICON	GENOMIC	PCR	single	ILLUMINA	Illumina HiSeq 2500		fastq	CG28.F_heteroclitus.fastq
SRR2140824	PRJNA291654	CG29.F_heteroclitus.fastq	CG29	F. heteroclitus Reads: Trimmed for low quality reads and ilumin adapatos	AMPLICON	GENOMIC	PCR	single	ILLUMINA	Illumina HiSeq 2500		fastq	CG29.F_heteroclitus.fastq
SRR2140825	PRJNA291654	CG3.F_heteroclitus.fastq	CG3	F. heteroclitus Reads: Trimmed for low quality reads and ilumin adapatos	AMPLICON	GENOMIC	PCR	single	ILLUMINA	Illumina HiSeq 2500		fastq	CG3.F_heteroclitus.fastq
SRR2140826	PRJNA291654	CG30.F_heteroclitus.fastq	CG30	F. heteroclitus Reads: Trimmed for low quality reads and ilumin adapatos	AMPLICON	GENOMIC	PCR	single	ILLUMINA	Illumina HiSeq 2500		fastq	CG30.F_heteroclitus.fastq
SRR2140827	PRJNA291654	CG31.F_heteroclitus.fastq	CG31	F. heteroclitus Reads: Trimmed for low quality reads and ilumin adapatos	AMPLICON	GENOMIC	PCR	single	ILLUMINA	Illumina HiSeq 2500		fastq	CG31.F_heteroclitus.fastq
SRR2140828	PRJNA291654	CG32.F_heteroclitus.fastq	CG32	F. heteroclitus Reads: Trimmed for low quality reads and ilumin adapatos	AMPLICON	GENOMIC	PCR	single	ILLUMINA	Illumina HiSeq 2500		fastq	CG32.F_heteroclitus.fastq
SRR2140829	PRJNA291654	CG33.F_heteroclitus.fastq	CG33	F. heteroclitus Reads: Trimmed for low quality reads and ilumin adapatos	AMPLICON	GENOMIC	PCR	single	ILLUMINA	Illumina HiSeq 2500		fastq	CG33.F_heteroclitus.fastq
SRR2140831	PRJNA291654	CG34.F_heteroclitus.fastq	CG34	F. heteroclitus Reads: Trimmed for low quality reads and ilumin adapatos	AMPLICON	GENOMIC	PCR	single	ILLUMINA	Illumina HiSeq 2500		fastq	CG34.F_heteroclitus.fastq
SRR2140832	PRJNA291654	CG35.F_heteroclitus.fastq	CG35	F. heteroclitus Reads: Trimmed for low quality reads and ilumin adapatos	AMPLICON	GENOMIC	PCR	single	ILLUMINA	Illumina HiSeq 2500		fastq	CG35.F_heteroclitus.fastq
SRR2140833	PRJNA291654	CG36.F_heteroclitus.fastq	CG36	F. heteroclitus Reads: Trimmed for low quality reads and ilumin adapatos	AMPLICON	GENOMIC	PCR	single	ILLUMINA	Illumina HiSeq 2500		fastq	CG36.F_heteroclitus.fastq
SRR2140834	PRJNA291654	CG37.F_heteroclitus.fastq	CG37	F. heteroclitus Reads: Trimmed for low quality reads and ilumin adapatos	AMPLICON	GENOMIC	PCR	single	ILLUMINA	Illumina HiSeq 2500		fastq	CG37.F_heteroclitus.fastq
SRR2140835	PRJNA291654	CG38.F_heteroclitus.fastq	CG38	F. heteroclitus Reads: Trimmed for low quality reads and ilumin adapatos	AMPLICON	GENOMIC	PCR	single	ILLUMINA	Illumina HiSeq 2500		fastq	CG38.F_heteroclitus.fastq
SRR2140836	PRJNA291654	CG39.F_heteroclitus.fastq	CG39	F. heteroclitus Reads: Trimmed for low quality reads and ilumin adapatos	AMPLICON	GENOMIC	PCR	single	ILLUMINA	Illumina HiSeq 2500		fastq	CG39.F_heteroclitus.fastq
SRR2140837	PRJNA291654	CG4.F_heteroclitus.fastq	CG4	F. heteroclitus Reads: Trimmed for low quality reads and ilumin adapatos	AMPLICON	GENOMIC	PCR	single	ILLUMINA	Illumina HiSeq 2500		fastq	CG4.F_heteroclitus.fastq
SRR2140838	PRJNA291654	CG40.F_heteroclitus.fastq	CG40	F. heteroclitus Reads: Trimmed for low quality reads and ilumin adapatos	AMPLICON	GENOMIC	PCR	single	ILLUMINA	Illumina HiSeq 2500		fastq	CG40.F_heteroclitus.fastq
SRR2140839	PRJNA291654	CG41.F_heteroclitus.fastq	CG41	F. heteroclitus Reads: Trimmed for low quality reads and ilumin adapatos	AMPLICON	GENOMIC	PCR	single	ILLUMINA	Illumina HiSeq 2500		fastq	CG41.F_heteroclitus.fastq
SRR2140840	PRJNA291654	CG42.F_heteroclitus.fastq	CG42	F. heteroclitus Reads: Trimmed for low quality reads and ilumin adapatos	AMPLICON	GENOMIC	PCR	single	ILLUMINA	Illumina HiSeq 2500		fastq	CG42.F_heteroclitus.fastq
SRR2140842	PRJNA291654	CG43.F_heteroclitus.fastq	CG43	F. heteroclitus Reads: Trimmed for low quality reads and ilumin adapatos	AMPLICON	GENOMIC	PCR	single	ILLUMINA	Illumina HiSeq 2500		fastq	CG43.F_heteroclitus.fastq
SRR2140843	PRJNA291654	CG44.F_heteroclitus.fastq	CG44	F. heteroclitus Reads: Trimmed for low quality reads and ilumin adapatos	AMPLICON	GENOMIC	PCR	single	ILLUMINA	Illumina HiSeq 2500		fastq	CG44.F_heteroclitus.fastq
SRR2140844	PRJNA291654	CG45.F_heteroclitus.fastq	CG45	F. heteroclitus Reads: Trimmed for low quality reads and ilumin adapatos	AMPLICON	GENOMIC	PCR	single	ILLUMINA	Illumina HiSeq 2500		fastq	CG45.F_heteroclitus.fastq
SRR2140845	PRJNA291654	CG46.F_heteroclitus.fastq	CG46	F. heteroclitus Reads: Trimmed for low quality reads and ilumin adapatos	AMPLICON	GENOMIC	PCR	single	ILLUMINA	Illumina HiSeq 2500		fastq	CG46.F_heteroclitus.fastq
SRR2140846	PRJNA291654	CG47.F_heteroclitus.fastq	CG47	F. heteroclitus Reads: Trimmed for low quality reads and ilumin adapatos	AMPLICON	GENOMIC	PCR	single	ILLUMINA	Illumina HiSeq 2500		fastq	CG47.F_heteroclitus.fastq
SRR2140847	PRJNA291654	CG48.F_heteroclitus.fastq	CG48	F. heteroclitus Reads: Trimmed for low quality reads and ilumin adapatos	AMPLICON	GENOMIC	PCR	single	ILLUMINA	Illumina HiSeq 2500		fastq	CG48.F_heteroclitus.fastq
SRR2140848	PRJNA291654	CG49.F_heteroclitus.fastq	CG49	F. heteroclitus Reads: Trimmed for low quality reads and ilumin adapatos	AMPLICON	GENOMIC	PCR	single	ILLUMINA	Illumina HiSeq 2500		fastq	CG49.F_heteroclitus.fastq
SRR2140849	PRJNA291654	CG5.F_heteroclitus.fastq	CG5	F. heteroclitus Reads: Trimmed for low quality reads and ilumin adapatos	AMPLICON	GENOMIC	PCR	single	ILLUMINA	Illumina HiSeq 2500		fastq	CG5.F_heteroclitus.fastq
SRR2140850	PRJNA291654	CG50.F_heteroclitus.fastq	CG50	F. heteroclitus Reads: Trimmed for low quality reads and ilumin adapatos	AMPLICON	GENOMIC	PCR	single	ILLUMINA	Illumina HiSeq 2500		fastq	CG50.F_heteroclitus.fastq
SRR2140851	PRJNA291654	CG51.F_heteroclitus.fastq	CG51	F. heteroclitus Reads: Trimmed for low quality reads and ilumin adapatos	AMPLICON	GENOMIC	PCR	single	ILLUMINA	Illumina HiSeq 2500		fastq	CG51.F_heteroclitus.fastq
SRR2140853	PRJNA291654	CG52.F_heteroclitus.fastq	CG52	F. heteroclitus Reads: Trimmed for low quality reads and ilumin adapatos	AMPLICON	GENOMIC	PCR	single	ILLUMINA	Illumina HiSeq 2500		fastq	CG52.F_heteroclitus.fastq
SRR2140854	PRJNA291654	CG53.F_heteroclitus.fastq	CG53	F. heteroclitus Reads: Trimmed for low quality reads and ilumin adapatos	AMPLICON	GENOMIC	PCR	single	ILLUMINA	Illumina HiSeq 2500		fastq	CG53.F_heteroclitus.fastq
SRR2140855	PRJNA291654	CG54.F_heteroclitus.fastq	CG54	F. heteroclitus Reads: Trimmed for low quality reads and ilumin adapatos	AMPLICON	GENOMIC	PCR	single	ILLUMINA	Illumina HiSeq 2500		fastq	CG54.F_heteroclitus.fastq
SRR2140856	PRJNA291654	CG55.F_heteroclitus.fastq	CG55	F. heteroclitus Reads: Trimmed for low quality reads and ilumin adapatos	AMPLICON	GENOMIC	PCR	single	ILLUMINA	Illumina HiSeq 2500		fastq	CG55.F_heteroclitus.fastq
SRR2140857	PRJNA291654	CG56.F_heteroclitus.fastq	CG56	F. heteroclitus Reads: Trimmed for low quality reads and ilumin adapatos	AMPLICON	GENOMIC	PCR	single	ILLUMINA	Illumina HiSeq 2500		fastq	CG56.F_heteroclitus.fastq
SRR2140858	PRJNA291654	CG57.F_heteroclitus.fastq	CG57	F. heteroclitus Reads: Trimmed for low quality reads and ilumin adapatos	AMPLICON	GENOMIC	PCR	single	ILLUMINA	Illumina HiSeq 2500		fastq	CG57.F_heteroclitus.fastq
SRR2140859	PRJNA291654	CG58.F_heteroclitus.fastq	CG58	F. heteroclitus Reads: Trimmed for low quality reads and ilumin adapatos	AMPLICON	GENOMIC	PCR	single	ILLUMINA	Illumina HiSeq 2500		fastq	CG58.F_heteroclitus.fastq
SRR2140860	PRJNA291654	CG59.F_heteroclitus.fastq	CG59	F. heteroclitus Reads: Trimmed for low quality reads and ilumin adapatos	AMPLICON	GENOMIC	PCR	single	ILLUMINA	Illumina HiSeq 2500		fastq	CG59.F_heteroclitus.fastq
SRR2140861	PRJNA291654	CG6.F_heteroclitus.fastq	CG6	F. heteroclitus Reads: Trimmed for low quality reads and ilumin adapatos	AMPLICON	GENOMIC	PCR	single	ILLUMINA	Illumina HiSeq 2500		fastq	CG6.F_heteroclitus.fastq
SRR2140862	PRJNA291654	CG60.F_heteroclitus.fastq	CG60	F. heteroclitus Reads: Trimmed for low quality reads and ilumin adapatos	AMPLICON	GENOMIC	PCR	single	ILLUMINA	Illumina HiSeq 2500		fastq	CG60.F_heteroclitus.fastq
SRR2140864	PRJNA291654	CG61.F_heteroclitus.fastq	CG61	F. heteroclitus Reads: Trimmed for low quality reads and ilumin adapatos	AMPLICON	GENOMIC	PCR	single	ILLUMINA	Illumina HiSeq 2500		fastq	CG61.F_heteroclitus.fastq
SRR2140865	PRJNA291654	CG62.F_heteroclitus.fastq	CG62	F. heteroclitus Reads: Trimmed for low quality reads and ilumin adapatos	AMPLICON	GENOMIC	PCR	single	ILLUMINA	Illumina HiSeq 2500		fastq	CG62.F_heteroclitus.fastq
SRR2140866	PRJNA291654	CG63.F_heteroclitus.fastq	CG63	F. heteroclitus Reads: Trimmed for low quality reads and ilumin adapatos	AMPLICON	GENOMIC	PCR	single	ILLUMINA	Illumina HiSeq 2500		fastq	CG63.F_heteroclitus.fastq
SRR2140867	PRJNA291654	CG64.F_heteroclitus.fastq	CG64	F. heteroclitus Reads: Trimmed for low quality reads and ilumin adapatos	AMPLICON	GENOMIC	PCR	single	ILLUMINA	Illumina HiSeq 2500		fastq	CG64.F_heteroclitus.fastq
SRR2140868	PRJNA291654	CG65.F_heteroclitus.fastq	CG65	F. heteroclitus Reads: Trimmed for low quality reads and ilumin adapatos	AMPLICON	GENOMIC	PCR	single	ILLUMINA	Illumina HiSeq 2500		fastq	CG65.F_heteroclitus.fastq
SRR2140869	PRJNA291654	CG66.F_heteroclitus.fastq	CG66	F. heteroclitus Reads: Trimmed for low quality reads and ilumin adapatos	AMPLICON	GENOMIC	PCR	single	ILLUMINA	Illumina HiSeq 2500		fastq	CG66.F_heteroclitus.fastq
SRR2140870	PRJNA291654	CG67.F_heteroclitus.fastq	CG67	F. heteroclitus Reads: Trimmed for low quality reads and ilumin adapatos	AMPLICON	GENOMIC	PCR	single	ILLUMINA	Illumina HiSeq 2500		fastq	CG67.F_heteroclitus.fastq
SRR2140871	PRJNA291654	CG68.F_heteroclitus.fastq	CG68	F. heteroclitus Reads: Trimmed for low quality reads and ilumin adapatos	AMPLICON	GENOMIC	PCR	single	ILLUMINA	Illumina HiSeq 2500		fastq	CG68.F_heteroclitus.fastq
SRR2140872	PRJNA291654	CG69.F_heteroclitus.fastq	CG69	F. heteroclitus Reads: Trimmed for low quality reads and ilumin adapatos	AMPLICON	GENOMIC	PCR	single	ILLUMINA	Illumina HiSeq 2500		fastq	CG69.F_heteroclitus.fastq
SRR2140873	PRJNA291654	CG7.F_heteroclitus.fastq	CG7	F. heteroclitus Reads: Trimmed for low quality reads and ilumin adapatos	AMPLICON	GENOMIC	PCR	single	ILLUMINA	Illumina HiSeq 2500		fastq	CG7.F_heteroclitus.fastq
SRR2140875	PRJNA291654	CG70.F_heteroclitus.fastq	CG70	F. heteroclitus Reads: Trimmed for low quality reads and ilumin adapatos	AMPLICON	GENOMIC	PCR	single	ILLUMINA	Illumina HiSeq 2500		fastq	CG70.F_heteroclitus.fastq
SRR2140876	PRJNA291654	CG71.F_heteroclitus.fastq	CG71	F. heteroclitus Reads: Trimmed for low quality reads and ilumin adapatos	AMPLICON	GENOMIC	PCR	single	ILLUMINA	Illumina HiSeq 2500		fastq	CG71.F_heteroclitus.fastq
SRR2140877	PRJNA291654	CG72.F_heteroclitus.fastq	CG72	F. heteroclitus Reads: Trimmed for low quality reads and ilumin adapatos	AMPLICON	GENOMIC	PCR	single	ILLUMINA	Illumina HiSeq 2500		fastq	CG72.F_heteroclitus.fastq
SRR2140878	PRJNA291654	CG73.F_heteroclitus.fastq	CG73	F. heteroclitus Reads: Trimmed for low quality reads and ilumin adapatos	AMPLICON	GENOMIC	PCR	single	ILLUMINA	Illumina HiSeq 2500		fastq	CG73.F_heteroclitus.fastq
SRR2140879	PRJNA291654	CG74.F_heteroclitus.fastq	CG74	F. heteroclitus Reads: Trimmed for low quality reads and ilumin adapatos	AMPLICON	GENOMIC	PCR	single	ILLUMINA	Illumina HiSeq 2500		fastq	CG74.F_heteroclitus.fastq
SRR2140880	PRJNA291654	CG75.F_heteroclitus.fastq	CG75	F. heteroclitus Reads: Trimmed for low quality reads and ilumin adapatos	AMPLICON	GENOMIC	PCR	single	ILLUMINA	Illumina HiSeq 2500		fastq	CG75.F_heteroclitus.fastq
SRR2140881	PRJNA291654	CG76.F_heteroclitus.fastq	CG76	F. heteroclitus Reads: Trimmed for low quality reads and ilumin adapatos	AMPLICON	GENOMIC	PCR	single	ILLUMINA	Illumina HiSeq 2500		fastq	CG76.F_heteroclitus.fastq
SRR2140882	PRJNA291654	CG77.F_heteroclitus.fastq	CG77	F. heteroclitus Reads: Trimmed for low quality reads and ilumin adapatos	AMPLICON	GENOMIC	PCR	single	ILLUMINA	Illumina HiSeq 2500		fastq	CG77.F_heteroclitus.fastq
SRR2140883	PRJNA291654	CG78.F_heteroclitus.fastq	CG78	F. heteroclitus Reads: Trimmed for low quality reads and ilumin adapatos	AMPLICON	GENOMIC	PCR	single	ILLUMINA	Illumina HiSeq 2500		fastq	CG78.F_heteroclitus.fastq
SRR2140884	PRJNA291654	CG79.F_heteroclitus.fastq	CG79	F. heteroclitus Reads: Trimmed for low quality reads and ilumin adapatos	AMPLICON	GENOMIC	PCR	single	ILLUMINA	Illumina HiSeq 2500		fastq	CG79.F_heteroclitus.fastq
SRR2140886	PRJNA291654	CG8.F_heteroclitus.fastq	CG8	F. heteroclitus Reads: Trimmed for low quality reads and ilumin adapatos	AMPLICON	GENOMIC	PCR	single	ILLUMINA	Illumina HiSeq 2500		fastq	CG8.F_heteroclitus.fastq
SRR2140887	PRJNA291654	CG80.F_heteroclitus.fastq	CG80	F. heteroclitus Reads: Trimmed for low quality reads and ilumin adapatos	AMPLICON	GENOMIC	PCR	single	ILLUMINA	Illumina HiSeq 2500		fastq	CG80.F_heteroclitus.fastq
SRR2140888	PRJNA291654	CG81.F_heteroclitus.fastq	CG81	F. heteroclitus Reads: Trimmed for low quality reads and ilumin adapatos	AMPLICON	GENOMIC	PCR	single	ILLUMINA	Illumina HiSeq 2500		fastq	CG81.F_heteroclitus.fastq
SRR2140889	PRJNA291654	CG82.F_heteroclitus.fastq	CG82	F. heteroclitus Reads: Trimmed for low quality reads and ilumin adapatos	AMPLICON	GENOMIC	PCR	single	ILLUMINA	Illumina HiSeq 2500		fastq	CG82.F_heteroclitus.fastq
SRR2140890	PRJNA291654	CG83.F_heteroclitus.fastq	CG83	F. heteroclitus Reads: Trimmed for low quality reads and ilumin adapatos	AMPLICON	GENOMIC	PCR	single	ILLUMINA	Illumina HiSeq 2500		fastq	CG83.F_heteroclitus.fastq
SRR2140891	PRJNA291654	CG84.F_heteroclitus.fastq	CG84	F. heteroclitus Reads: Trimmed for low quality reads and ilumin adapatos	AMPLICON	GENOMIC	PCR	single	ILLUMINA	Illumina HiSeq 2500		fastq	CG84.F_heteroclitus.fastq
SRR2140892	PRJNA291654	CG85.F_heteroclitus.fastq	CG85	F. heteroclitus Reads: Trimmed for low quality reads and ilumin adapatos	AMPLICON	GENOMIC	PCR	single	ILLUMINA	Illumina HiSeq 2500		fastq	CG85.F_heteroclitus.fastq
SRR2140893	PRJNA291654	CG86.F_heteroclitus.fastq	CG86	F. heteroclitus Reads: Trimmed for low quality reads and ilumin adapatos	AMPLICON	GENOMIC	PCR	single	ILLUMINA	Illumina HiSeq 2500		fastq	CG86.F_heteroclitus.fastq
SRR2140894	PRJNA291654	CG87.F_heteroclitus.fastq	CG87	F. heteroclitus Reads: Trimmed for low quality reads and ilumin adapatos	AMPLICON	GENOMIC	PCR	single	ILLUMINA	Illumina HiSeq 2500		fastq	CG87.F_heteroclitus.fastq
SRR2140895	PRJNA291654	CG88.F_heteroclitus.fastq	CG88	F. heteroclitus Reads: Trimmed for low quality reads and ilumin adapatos	AMPLICON	GENOMIC	PCR	single	ILLUMINA	Illumina HiSeq 2500		fastq	CG88.F_heteroclitus.fastq
SRR2140897	PRJNA291654	CG89.F_heteroclitus.fastq	CG89	F. heteroclitus Reads: Trimmed for low quality reads and ilumin adapatos	AMPLICON	GENOMIC	PCR	single	ILLUMINA	Illumina HiSeq 2500		fastq	CG89.F_heteroclitus.fastq
SRR2140898	PRJNA291654	CG9.F_heteroclitus.fastq	CG9	F. heteroclitus Reads: Trimmed for low quality reads and ilumin adapatos	AMPLICON	GENOMIC	PCR	single	ILLUMINA	Illumina HiSeq 2500		fastq	CG9.F_heteroclitus.fastq
SRR2140899	PRJNA291654	CG90.F_heteroclitus.fastq	CG90	F. heteroclitus Reads: Trimmed for low quality reads and ilumin adapatos	AMPLICON	GENOMIC	PCR	single	ILLUMINA	Illumina HiSeq 2500		fastq	CG90.F_heteroclitus.fastq
SRR2140900	PRJNA291654	CG91.F_heteroclitus.fastq	CG91	F. heteroclitus Reads: Trimmed for low quality reads and ilumin adapatos	AMPLICON	GENOMIC	PCR	single	ILLUMINA	Illumina HiSeq 2500		fastq	CG91.F_heteroclitus.fastq
SRR2140901	PRJNA291654	CG92.F_heteroclitus.fastq	CG92	F. heteroclitus Reads: Trimmed for low quality reads and ilumin adapatos	AMPLICON	GENOMIC	PCR	single	ILLUMINA	Illumina HiSeq 2500		fastq	CG92.F_heteroclitus.fastq
SRR2140902	PRJNA291654	CG93.F_heteroclitus.fastq	CG93	F. heteroclitus Reads: Trimmed for low quality reads and ilumin adapatos	AMPLICON	GENOMIC	PCR	single	ILLUMINA	Illumina HiSeq 2500		fastq	CG93.F_heteroclitus.fastq
SRR2140903	PRJNA291654	CG94.F_heteroclitus.fastq	CG94	F. heteroclitus Reads: Trimmed for low quality reads and ilumin adapatos	AMPLICON	GENOMIC	PCR	single	ILLUMINA	Illumina HiSeq 2500		fastq	CG94.F_heteroclitus.fastq
SRR2140904	PRJNA291654	CG95.F_heteroclitus.fastq	CG95	F. heteroclitus Reads: Trimmed for low quality reads and ilumin adapatos	AMPLICON	GENOMIC	PCR	single	ILLUMINA	Illumina HiSeq 2500		fastq	CG95.F_heteroclitus.fastq
SRR2140905	PRJNA291654	CG96.F_heteroclitus.fastq	CG96	F. heteroclitus Reads: Trimmed for low quality reads and ilumin adapatos	AMPLICON	GENOMIC	PCR	single	ILLUMINA	Illumina HiSeq 2500		fastq	CG96.F_heteroclitus.fastq
SRR2140906	PRJNA291654	CG97.F_heteroclitus.fastq	CG97	F. heteroclitus Reads: Trimmed for low quality reads and ilumin adapatos	AMPLICON	GENOMIC	PCR	single	ILLUMINA	Illumina HiSeq 2500		fastq	CG97.F_heteroclitus.fastq
SRR2140908	PRJNA291654	CG98.F_heteroclitus.fastq	CG98	F. heteroclitus Reads: Trimmed for low quality reads and ilumin adapatos	AMPLICON	GENOMIC	PCR	single	ILLUMINA	Illumina HiSeq 2500		fastq	CG98.F_heteroclitus.fastq
SRR2140909	PRJNA291654	CG99.F_heteroclitus.fastq	CG99	F. heteroclitus Reads: Trimmed for low quality reads and ilumin adapatos	AMPLICON	GENOMIC	PCR	single	ILLUMINA	Illumina HiSeq 2500		fastq	CG99.F_heteroclitus.fastq
SRR2140999	PRJNA291658	CG193.F_majalis.fastq	CG193	F. Majalis Reads: Trimmed for low quality reads and illumina adapatos	AMPLICON	GENOMIC	PCR	single	ILLUMINA	Illumina HiSeq 2500		fastq	CG193.F_majalis.fastq
SRR2141000	PRJNA291658	CG194.F_majalis.fastq	CG194	F. Majalis Reads: Trimmed for low quality reads and illumina adapatos	AMPLICON	GENOMIC	PCR	single	ILLUMINA	Illumina HiSeq 2500		fastq	CG194.F_majalis.fastq
SRR2141103	PRJNA291658	CG195.F_majalis.fastq	CG195	F. Majalis Reads: Trimmed for low quality reads and illumina adapatos	AMPLICON	GENOMIC	PCR	single	ILLUMINA	Illumina HiSeq 2500		fastq	CG195.F_majalis.fastq
SRR2141114	PRJNA291658	CG196.F_majalis.fastq	CG196	F. Majalis Reads: Trimmed for low quality reads and illumina adapatos	AMPLICON	GENOMIC	PCR	single	ILLUMINA	Illumina HiSeq 2500		fastq	CG196.F_majalis.fastq
SRR2141125	PRJNA291658	CG197.F_majalis.fastq	CG197	F. Majalis Reads: Trimmed for low quality reads and illumina adapatos	AMPLICON	GENOMIC	PCR	single	ILLUMINA	Illumina HiSeq 2500		fastq	CG197.F_majalis.fastq
SRR2141136	PRJNA291658	CG198.F_majalis.fastq	CG198	F. Majalis Reads: Trimmed for low quality reads and illumina adapatos	AMPLICON	GENOMIC	PCR	single	ILLUMINA	Illumina HiSeq 2500		fastq	CG198.F_majalis.fastq
SRR2141147	PRJNA291658	CG199.F_majalis.fastq	CG199	F. Majalis Reads: Trimmed for low quality reads and illumina adapatos	AMPLICON	GENOMIC	PCR	single	ILLUMINA	Illumina HiSeq 2500		fastq	CG199.F_majalis.fastq
SRR2141158	PRJNA291658	CG200.F_majalis.fastq	CG200	F. Majalis Reads: Trimmed for low quality reads and illumina adapatos	AMPLICON	GENOMIC	PCR	single	ILLUMINA	Illumina HiSeq 2500		fastq	CG200.F_majalis.fastq
SRR2141169	PRJNA291658	CG201.F_majalis.fastq	CG201	F. Majalis Reads: Trimmed for low quality reads and illumina adapatos	AMPLICON	GENOMIC	PCR	single	ILLUMINA	Illumina HiSeq 2500		fastq	CG201.F_majalis.fastq
SRR2141180	PRJNA291658	CG202.F_majalis.fastq	CG202	F. Majalis Reads: Trimmed for low quality reads and illumina adapatos	AMPLICON	GENOMIC	PCR	single	ILLUMINA	Illumina HiSeq 2500		fastq	CG202.F_majalis.fastq
SRR2141001	PRJNA291658	CG203.F_majalis.fastq	CG203	F. Majalis Reads: Trimmed for low quality reads and illumina adapatos	AMPLICON	GENOMIC	PCR	single	ILLUMINA	Illumina HiSeq 2500		fastq	CG203.F_majalis.fastq
SRR2141012	PRJNA291658	CG204.F_majalis.fastq	CG204	F. Majalis Reads: Trimmed for low quality reads and illumina adapatos	AMPLICON	GENOMIC	PCR	single	ILLUMINA	Illumina HiSeq 2500		fastq	CG204.F_majalis.fastq
SRR2141024	PRJNA291658	CG205.F_majalis.fastq	CG205	F. Majalis Reads: Trimmed for low quality reads and illumina adapatos	AMPLICON	GENOMIC	PCR	single	ILLUMINA	Illumina HiSeq 2500		fastq	CG205.F_majalis.fastq
SRR2141035	PRJNA291658	CG206.F_majalis.fastq	CG206	F. Majalis Reads: Trimmed for low quality reads and illumina adapatos	AMPLICON	GENOMIC	PCR	single	ILLUMINA	Illumina HiSeq 2500		fastq	CG206.F_majalis.fastq
SRR2141046	PRJNA291658	CG207.F_majalis.fastq	CG207	F. Majalis Reads: Trimmed for low quality reads and illumina adapatos	AMPLICON	GENOMIC	PCR	single	ILLUMINA	Illumina HiSeq 2500		fastq	CG207.F_majalis.fastq
SRR2141057	PRJNA291658	CG208.F_majalis.fastq	CG208	F. Majalis Reads: Trimmed for low quality reads and illumina adapatos	AMPLICON	GENOMIC	PCR	single	ILLUMINA	Illumina HiSeq 2500		fastq	CG208.F_majalis.fastq
SRR2141068	PRJNA291658	CG209.F_majalis.fastq	CG209	F. Majalis Reads: Trimmed for low quality reads and illumina adapatos	AMPLICON	GENOMIC	PCR	single	ILLUMINA	Illumina HiSeq 2500		fastq	CG209.F_majalis.fastq
SRR2141079	PRJNA291658	CG210.F_majalis.fastq	CG210	F. Majalis Reads: Trimmed for low quality reads and illumina adapatos	AMPLICON	GENOMIC	PCR	single	ILLUMINA	Illumina HiSeq 2500		fastq	CG210.F_majalis.fastq
SRR2141090	PRJNA291658	CG211.F_majalis.fastq	CG211	F. Majalis Reads: Trimmed for low quality reads and illumina adapatos	AMPLICON	GENOMIC	PCR	single	ILLUMINA	Illumina HiSeq 2500		fastq	CG211.F_majalis.fastq
SRR2141101	PRJNA291658	CG212.F_majalis.fastq	CG212	F. Majalis Reads: Trimmed for low quality reads and illumina adapatos	AMPLICON	GENOMIC	PCR	single	ILLUMINA	Illumina HiSeq 2500		fastq	CG212.F_majalis.fastq
SRR2141104	PRJNA291658	CG213.F_majalis.fastq	CG213	F. Majalis Reads: Trimmed for low quality reads and illumina adapatos	AMPLICON	GENOMIC	PCR	single	ILLUMINA	Illumina HiSeq 2500		fastq	CG213.F_majalis.fastq
SRR2141105	PRJNA291658	CG214.F_majalis.fastq	CG214	F. Majalis Reads: Trimmed for low quality reads and illumina adapatos	AMPLICON	GENOMIC	PCR	single	ILLUMINA	Illumina HiSeq 2500		fastq	CG214.F_majalis.fastq
SRR2141106	PRJNA291658	CG215.F_majalis.fastq	CG215	F. Majalis Reads: Trimmed for low quality reads and illumina adapatos	AMPLICON	GENOMIC	PCR	single	ILLUMINA	Illumina HiSeq 2500		fastq	CG215.F_majalis.fastq
SRR2141107	PRJNA291658	CG216.F_majalis.fastq	CG216	F. Majalis Reads: Trimmed for low quality reads and illumina adapatos	AMPLICON	GENOMIC	PCR	single	ILLUMINA	Illumina HiSeq 2500		fastq	CG216.F_majalis.fastq
SRR2141108	PRJNA291658	CG217.F_majalis.fastq	CG217	F. Majalis Reads: Trimmed for low quality reads and illumina adapatos	AMPLICON	GENOMIC	PCR	single	ILLUMINA	Illumina HiSeq 2500		fastq	CG217.F_majalis.fastq
SRR2141109	PRJNA291658	CG218.F_majalis.fastq	CG218	F. Majalis Reads: Trimmed for low quality reads and illumina adapatos	AMPLICON	GENOMIC	PCR	single	ILLUMINA	Illumina HiSeq 2500		fastq	CG218.F_majalis.fastq
SRR2141110	PRJNA291658	CG219.F_majalis.fastq	CG219	F. Majalis Reads: Trimmed for low quality reads and illumina adapatos	AMPLICON	GENOMIC	PCR	single	ILLUMINA	Illumina HiSeq 2500		fastq	CG219.F_majalis.fastq
SRR2141111	PRJNA291658	CG220.F_majalis.fastq	CG220	F. Majalis Reads: Trimmed for low quality reads and illumina adapatos	AMPLICON	GENOMIC	PCR	single	ILLUMINA	Illumina HiSeq 2500		fastq	CG220.F_majalis.fastq
SRR2141112	PRJNA291658	CG221.F_majalis.fastq	CG221	F. Majalis Reads: Trimmed for low quality reads and illumina adapatos	AMPLICON	GENOMIC	PCR	single	ILLUMINA	Illumina HiSeq 2500		fastq	CG221.F_majalis.fastq
SRR2141113	PRJNA291658	CG222.F_majalis.fastq	CG222	F. Majalis Reads: Trimmed for low quality reads and illumina adapatos	AMPLICON	GENOMIC	PCR	single	ILLUMINA	Illumina HiSeq 2500		fastq	CG222.F_majalis.fastq
SRR2141115	PRJNA291658	CG223.F_majalis.fastq	CG223	F. Majalis Reads: Trimmed for low quality reads and illumina adapatos	AMPLICON	GENOMIC	PCR	single	ILLUMINA	Illumina HiSeq 2500		fastq	CG223.F_majalis.fastq
SRR2141116	PRJNA291658	CG224.F_majalis.fastq	CG224	F. Majalis Reads: Trimmed for low quality reads and illumina adapatos	AMPLICON	GENOMIC	PCR	single	ILLUMINA	Illumina HiSeq 2500		fastq	CG224.F_majalis.fastq
SRR2141117	PRJNA291658	CG225.F_majalis.fastq	CG225	F. Majalis Reads: Trimmed for low quality reads and illumina adapatos	AMPLICON	GENOMIC	PCR	single	ILLUMINA	Illumina HiSeq 2500		fastq	CG225.F_majalis.fastq
SRR2141118	PRJNA291658	CG226.F_majalis.fastq	CG226	F. Majalis Reads: Trimmed for low quality reads and illumina adapatos	AMPLICON	GENOMIC	PCR	single	ILLUMINA	Illumina HiSeq 2500		fastq	CG226.F_majalis.fastq
SRR2141119	PRJNA291658	CG227.F_majalis.fastq	CG227	F. Majalis Reads: Trimmed for low quality reads and illumina adapatos	AMPLICON	GENOMIC	PCR	single	ILLUMINA	Illumina HiSeq 2500		fastq	CG227.F_majalis.fastq
SRR2141120	PRJNA291658	CG228.F_majalis.fastq	CG228	F. Majalis Reads: Trimmed for low quality reads and illumina adapatos	AMPLICON	GENOMIC	PCR	single	ILLUMINA	Illumina HiSeq 2500		fastq	CG228.F_majalis.fastq
SRR2141121	PRJNA291658	CG229.F_majalis.fastq	CG229	F. Majalis Reads: Trimmed for low quality reads and illumina adapatos	AMPLICON	GENOMIC	PCR	single	ILLUMINA	Illumina HiSeq 2500		fastq	CG229.F_majalis.fastq
SRR2141122	PRJNA291658	CG230.F_majalis.fastq	CG230	F. Majalis Reads: Trimmed for low quality reads and illumina adapatos	AMPLICON	GENOMIC	PCR	single	ILLUMINA	Illumina HiSeq 2500		fastq	CG230.F_majalis.fastq
SRR2141123	PRJNA291658	CG231.F_majalis.fastq	CG231	F. Majalis Reads: Trimmed for low quality reads and illumina adapatos	AMPLICON	GENOMIC	PCR	single	ILLUMINA	Illumina HiSeq 2500		fastq	CG231.F_majalis.fastq
SRR2141124	PRJNA291658	CG232.F_majalis.fastq	CG232	F. Majalis Reads: Trimmed for low quality reads and illumina adapatos	AMPLICON	GENOMIC	PCR	single	ILLUMINA	Illumina HiSeq 2500		fastq	CG232.F_majalis.fastq
SRR2141126	PRJNA291658	CG234.F_majalis.fastq	CG234	F. Majalis Reads: Trimmed for low quality reads and illumina adapatos	AMPLICON	GENOMIC	PCR	single	ILLUMINA	Illumina HiSeq 2500		fastq	CG234.F_majalis.fastq
SRR2141127	PRJNA291658	CG235.F_majalis.fastq	CG235	F. Majalis Reads: Trimmed for low quality reads and illumina adapatos	AMPLICON	GENOMIC	PCR	single	ILLUMINA	Illumina HiSeq 2500		fastq	CG235.F_majalis.fastq
SRR2141128	PRJNA291658	CG236.F_majalis.fastq	CG236	F. Majalis Reads: Trimmed for low quality reads and illumina adapatos	AMPLICON	GENOMIC	PCR	single	ILLUMINA	Illumina HiSeq 2500		fastq	CG236.F_majalis.fastq
SRR2141129	PRJNA291658	CG237.F_majalis.fastq	CG237	F. Majalis Reads: Trimmed for low quality reads and illumina adapatos	AMPLICON	GENOMIC	PCR	single	ILLUMINA	Illumina HiSeq 2500		fastq	CG237.F_majalis.fastq
SRR2141130	PRJNA291658	CG238.F_majalis.fastq	CG238	F. Majalis Reads: Trimmed for low quality reads and illumina adapatos	AMPLICON	GENOMIC	PCR	single	ILLUMINA	Illumina HiSeq 2500		fastq	CG238.F_majalis.fastq
SRR2141131	PRJNA291658	CG239.F_majalis.fastq	CG239	F. Majalis Reads: Trimmed for low quality reads and illumina adapatos	AMPLICON	GENOMIC	PCR	single	ILLUMINA	Illumina HiSeq 2500		fastq	CG239.F_majalis.fastq
SRR2141132	PRJNA291658	CG240.F_majalis.fastq	CG240	F. Majalis Reads: Trimmed for low quality reads and illumina adapatos	AMPLICON	GENOMIC	PCR	single	ILLUMINA	Illumina HiSeq 2500		fastq	CG240.F_majalis.fastq
SRR2141133	PRJNA291658	CG241.F_majalis.fastq	CG241	F. Majalis Reads: Trimmed for low quality reads and illumina adapatos	AMPLICON	GENOMIC	PCR	single	ILLUMINA	Illumina HiSeq 2500		fastq	CG241.F_majalis.fastq
SRR2141134	PRJNA291658	CG242.F_majalis.fastq	CG242	F. Majalis Reads: Trimmed for low quality reads and illumina adapatos	AMPLICON	GENOMIC	PCR	single	ILLUMINA	Illumina HiSeq 2500		fastq	CG242.F_majalis.fastq
SRR2141135	PRJNA291658	CG243.F_majalis.fastq	CG243	F. Majalis Reads: Trimmed for low quality reads and illumina adapatos	AMPLICON	GENOMIC	PCR	single	ILLUMINA	Illumina HiSeq 2500		fastq	CG243.F_majalis.fastq
SRR2141137	PRJNA291658	CG244.F_majalis.fastq	CG244	F. Majalis Reads: Trimmed for low quality reads and illumina adapatos	AMPLICON	GENOMIC	PCR	single	ILLUMINA	Illumina HiSeq 2500		fastq	CG244.F_majalis.fastq
SRR2141138	PRJNA291658	CG245.F_majalis.fastq	CG245	F. Majalis Reads: Trimmed for low quality reads and illumina adapatos	AMPLICON	GENOMIC	PCR	single	ILLUMINA	Illumina HiSeq 2500		fastq	CG245.F_majalis.fastq
SRR2141139	PRJNA291658	CG246.F_majalis.fastq	CG246	F. Majalis Reads: Trimmed for low quality reads and illumina adapatos	AMPLICON	GENOMIC	PCR	single	ILLUMINA	Illumina HiSeq 2500		fastq	CG246.F_majalis.fastq
SRR2141140	PRJNA291658	CG247.F_majalis.fastq	CG247	F. Majalis Reads: Trimmed for low quality reads and illumina adapatos	AMPLICON	GENOMIC	PCR	single	ILLUMINA	Illumina HiSeq 2500		fastq	CG247.F_majalis.fastq
SRR2141141	PRJNA291658	CG248.F_majalis.fastq	CG248	F. Majalis Reads: Trimmed for low quality reads and illumina adapatos	AMPLICON	GENOMIC	PCR	single	ILLUMINA	Illumina HiSeq 2500		fastq	CG248.F_majalis.fastq
SRR2141142	PRJNA291658	CG249.F_majalis.fastq	CG249	F. Majalis Reads: Trimmed for low quality reads and illumina adapatos	AMPLICON	GENOMIC	PCR	single	ILLUMINA	Illumina HiSeq 2500		fastq	CG249.F_majalis.fastq
SRR2141143	PRJNA291658	CG250.F_majalis.fastq	CG250	F. Majalis Reads: Trimmed for low quality reads and illumina adapatos	AMPLICON	GENOMIC	PCR	single	ILLUMINA	Illumina HiSeq 2500		fastq	CG250.F_majalis.fastq
SRR2141144	PRJNA291658	CG251.F_majalis.fastq	CG251	F. Majalis Reads: Trimmed for low quality reads and illumina adapatos	AMPLICON	GENOMIC	PCR	single	ILLUMINA	Illumina HiSeq 2500		fastq	CG251.F_majalis.fastq
SRR2141145	PRJNA291658	CG252.F_majalis.fastq	CG252	F. Majalis Reads: Trimmed for low quality reads and illumina adapatos	AMPLICON	GENOMIC	PCR	single	ILLUMINA	Illumina HiSeq 2500		fastq	CG252.F_majalis.fastq
SRR2141146	PRJNA291658	CG253.F_majalis.fastq	CG253	F. Majalis Reads: Trimmed for low quality reads and illumina adapatos	AMPLICON	GENOMIC	PCR	single	ILLUMINA	Illumina HiSeq 2500		fastq	CG253.F_majalis.fastq
SRR2141148	PRJNA291658	CG254.F_majalis.fastq	CG254	F. Majalis Reads: Trimmed for low quality reads and illumina adapatos	AMPLICON	GENOMIC	PCR	single	ILLUMINA	Illumina HiSeq 2500		fastq	CG254.F_majalis.fastq
SRR2141149	PRJNA291658	CG255.F_majalis.fastq	CG255	F. Majalis Reads: Trimmed for low quality reads and illumina adapatos	AMPLICON	GENOMIC	PCR	single	ILLUMINA	Illumina HiSeq 2500		fastq	CG255.F_majalis.fastq
SRR2141150	PRJNA291658	CG256.F_majalis.fastq	CG256	F. Majalis Reads: Trimmed for low quality reads and illumina adapatos	AMPLICON	GENOMIC	PCR	single	ILLUMINA	Illumina HiSeq 2500		fastq	CG256.F_majalis.fastq
SRR2141151	PRJNA291658	CG257.F_majalis.fastq	CG257	F. Majalis Reads: Trimmed for low quality reads and illumina adapatos	AMPLICON	GENOMIC	PCR	single	ILLUMINA	Illumina HiSeq 2500		fastq	CG257.F_majalis.fastq
SRR2141152	PRJNA291658	CG258.F_majalis.fastq	CG258	F. Majalis Reads: Trimmed for low quality reads and illumina adapatos	AMPLICON	GENOMIC	PCR	single	ILLUMINA	Illumina HiSeq 2500		fastq	CG258.F_majalis.fastq
SRR2141153	PRJNA291658	CG259.F_majalis.fastq	CG259	F. Majalis Reads: Trimmed for low quality reads and illumina adapatos	AMPLICON	GENOMIC	PCR	single	ILLUMINA	Illumina HiSeq 2500		fastq	CG259.F_majalis.fastq
SRR2141154	PRJNA291658	CG260.F_majalis.fastq	CG260	F. Majalis Reads: Trimmed for low quality reads and illumina adapatos	AMPLICON	GENOMIC	PCR	single	ILLUMINA	Illumina HiSeq 2500		fastq	CG260.F_majalis.fastq
SRR2141155	PRJNA291658	CG261.F_majalis.fastq	CG261	F. Majalis Reads: Trimmed for low quality reads and illumina adapatos	AMPLICON	GENOMIC	PCR	single	ILLUMINA	Illumina HiSeq 2500		fastq	CG261.F_majalis.fastq
SRR2141156	PRJNA291658	CG262.F_majalis.fastq	CG262	F. Majalis Reads: Trimmed for low quality reads and illumina adapatos	AMPLICON	GENOMIC	PCR	single	ILLUMINA	Illumina HiSeq 2500		fastq	CG262.F_majalis.fastq
SRR2141157	PRJNA291658	CG263.F_majalis.fastq	CG263	F. Majalis Reads: Trimmed for low quality reads and illumina adapatos	AMPLICON	GENOMIC	PCR	single	ILLUMINA	Illumina HiSeq 2500		fastq	CG263.F_majalis.fastq
SRR2141159	PRJNA291658	CG264.F_majalis.fastq	CG264	F. Majalis Reads: Trimmed for low quality reads and illumina adapatos	AMPLICON	GENOMIC	PCR	single	ILLUMINA	Illumina HiSeq 2500		fastq	CG264.F_majalis.fastq
SRR2141160	PRJNA291658	CG265.F_majalis.fastq	CG265	F. Majalis Reads: Trimmed for low quality reads and illumina adapatos	AMPLICON	GENOMIC	PCR	single	ILLUMINA	Illumina HiSeq 2500		fastq	CG265.F_majalis.fastq
SRR2141161	PRJNA291658	CG266.F_majalis.fastq	CG266	F. Majalis Reads: Trimmed for low quality reads and illumina adapatos	AMPLICON	GENOMIC	PCR	single	ILLUMINA	Illumina HiSeq 2500		fastq	CG266.F_majalis.fastq
SRR2141162	PRJNA291658	CG267.F_majalis.fastq	CG267	F. Majalis Reads: Trimmed for low quality reads and illumina adapatos	AMPLICON	GENOMIC	PCR	single	ILLUMINA	Illumina HiSeq 2500		fastq	CG267.F_majalis.fastq
SRR2141163	PRJNA291658	CG268.F_majalis.fastq	CG268	F. Majalis Reads: Trimmed for low quality reads and illumina adapatos	AMPLICON	GENOMIC	PCR	single	ILLUMINA	Illumina HiSeq 2500		fastq	CG268.F_majalis.fastq
SRR2141164	PRJNA291658	CG269.F_majalis.fastq	CG269	F. Majalis Reads: Trimmed for low quality reads and illumina adapatos	AMPLICON	GENOMIC	PCR	single	ILLUMINA	Illumina HiSeq 2500		fastq	CG269.F_majalis.fastq
SRR2141165	PRJNA291658	CG270.F_majalis.fastq	CG270	F. Majalis Reads: Trimmed for low quality reads and illumina adapatos	AMPLICON	GENOMIC	PCR	single	ILLUMINA	Illumina HiSeq 2500		fastq	CG270.F_majalis.fastq
SRR2141166	PRJNA291658	CG271.F_majalis.fastq	CG271	F. Majalis Reads: Trimmed for low quality reads and illumina adapatos	AMPLICON	GENOMIC	PCR	single	ILLUMINA	Illumina HiSeq 2500		fastq	CG271.F_majalis.fastq
SRR2141167	PRJNA291658	CG272.F_majalis.fastq	CG272	F. Majalis Reads: Trimmed for low quality reads and illumina adapatos	AMPLICON	GENOMIC	PCR	single	ILLUMINA	Illumina HiSeq 2500		fastq	CG272.F_majalis.fastq
SRR2141168	PRJNA291658	CG273.F_majalis.fastq	CG273	F. Majalis Reads: Trimmed for low quality reads and illumina adapatos	AMPLICON	GENOMIC	PCR	single	ILLUMINA	Illumina HiSeq 2500		fastq	CG273.F_majalis.fastq
SRR2141170	PRJNA291658	CG274.F_majalis.fastq	CG274	F. Majalis Reads: Trimmed for low quality reads and illumina adapatos	AMPLICON	GENOMIC	PCR	single	ILLUMINA	Illumina HiSeq 2500		fastq	CG274.F_majalis.fastq
SRR2141171	PRJNA291658	CG275.F_majalis.fastq	CG275	F. Majalis Reads: Trimmed for low quality reads and illumina adapatos	AMPLICON	GENOMIC	PCR	single	ILLUMINA	Illumina HiSeq 2500		fastq	CG275.F_majalis.fastq
SRR2141172	PRJNA291658	CG276.F_majalis.fastq	CG276	F. Majalis Reads: Trimmed for low quality reads and illumina adapatos	AMPLICON	GENOMIC	PCR	single	ILLUMINA	Illumina HiSeq 2500		fastq	CG276.F_majalis.fastq
SRR2141173	PRJNA291658	CG277.F_majalis.fastq	CG277	F. Majalis Reads: Trimmed for low quality reads and illumina adapatos	AMPLICON	GENOMIC	PCR	single	ILLUMINA	Illumina HiSeq 2500		fastq	CG277.F_majalis.fastq
SRR2141174	PRJNA291658	CG278.F_majalis.fastq	CG278	F. Majalis Reads: Trimmed for low quality reads and illumina adapatos	AMPLICON	GENOMIC	PCR	single	ILLUMINA	Illumina HiSeq 2500		fastq	CG278.F_majalis.fastq
SRR2141175	PRJNA291658	CG279.F_majalis.fastq	CG279	F. Majalis Reads: Trimmed for low quality reads and illumina adapatos	AMPLICON	GENOMIC	PCR	single	ILLUMINA	Illumina HiSeq 2500		fastq	CG279.F_majalis.fastq
SRR2141176	PRJNA291658	CG280.F_majalis.fastq	CG280	F. Majalis Reads: Trimmed for low quality reads and illumina adapatos	AMPLICON	GENOMIC	PCR	single	ILLUMINA	Illumina HiSeq 2500		fastq	CG280.F_majalis.fastq
SRR2141177	PRJNA291658	CG281.F_majalis.fastq	CG281	F. Majalis Reads: Trimmed for low quality reads and illumina adapatos	AMPLICON	GENOMIC	PCR	single	ILLUMINA	Illumina HiSeq 2500		fastq	CG281.F_majalis.fastq
SRR2141178	PRJNA291658	CG282.F_majalis.fastq	CG282	F. Majalis Reads: Trimmed for low quality reads and illumina adapatos	AMPLICON	GENOMIC	PCR	single	ILLUMINA	Illumina HiSeq 2500		fastq	CG282.F_majalis.fastq
SRR2141179	PRJNA291658	CG283.F_majalis.fastq	CG283	F. Majalis Reads: Trimmed for low quality reads and illumina adapatos	AMPLICON	GENOMIC	PCR	single	ILLUMINA	Illumina HiSeq 2500		fastq	CG283.F_majalis.fastq
SRR2141181	PRJNA291658	CG284.F_majalis.fastq	CG284	F. Majalis Reads: Trimmed for low quality reads and illumina adapatos	AMPLICON	GENOMIC	PCR	single	ILLUMINA	Illumina HiSeq 2500		fastq	CG284.F_majalis.fastq
SRR2141182	PRJNA291658	CG285.F_majalis.fastq	CG285	F. Majalis Reads: Trimmed for low quality reads and illumina adapatos	AMPLICON	GENOMIC	PCR	single	ILLUMINA	Illumina HiSeq 2500		fastq	CG285.F_majalis.fastq
SRR2141183	PRJNA291658	CG286.F_majalis.fastq	CG286	F. Majalis Reads: Trimmed for low quality reads and illumina adapatos	AMPLICON	GENOMIC	PCR	single	ILLUMINA	Illumina HiSeq 2500		fastq	CG286.F_majalis.fastq
SRR2141184	PRJNA291658	CG287.F_majalis.fastq	CG287	F. Majalis Reads: Trimmed for low quality reads and illumina adapatos	AMPLICON	GENOMIC	PCR	single	ILLUMINA	Illumina HiSeq 2500		fastq	CG287.F_majalis.fastq
SRR2141185	PRJNA291658	CG288.F_majalis.fastq	CG288	F. Majalis Reads: Trimmed for low quality reads and illumina adapatos	AMPLICON	GENOMIC	PCR	single	ILLUMINA	Illumina HiSeq 2500		fastq	CG288.F_majalis.fastq
SRR2141186	PRJNA291658	CG289.F_majalis.fastq	CG289	F. Majalis Reads: Trimmed for low quality reads and illumina adapatos	AMPLICON	GENOMIC	PCR	single	ILLUMINA	Illumina HiSeq 2500		fastq	CG289.F_majalis.fastq
SRR2141187	PRJNA291658	CG290.F_majalis.fastq	CG290	F. Majalis Reads: Trimmed for low quality reads and illumina adapatos	AMPLICON	GENOMIC	PCR	single	ILLUMINA	Illumina HiSeq 2500		fastq	CG290.F_majalis.fastq
SRR2141188	PRJNA291658	CG291.F_majalis.fastq	CG291	F. Majalis Reads: Trimmed for low quality reads and illumina adapatos	AMPLICON	GENOMIC	PCR	single	ILLUMINA	Illumina HiSeq 2500		fastq	CG291.F_majalis.fastq
SRR2141189	PRJNA291658	CG292.F_majalis.fastq	CG292	F. Majalis Reads: Trimmed for low quality reads and illumina adapatos	AMPLICON	GENOMIC	PCR	single	ILLUMINA	Illumina HiSeq 2500		fastq	CG292.F_majalis.fastq
SRR2141190	PRJNA291658	CG293.F_majalis.fastq	CG293	F. Majalis Reads: Trimmed for low quality reads and illumina adapatos	AMPLICON	GENOMIC	PCR	single	ILLUMINA	Illumina HiSeq 2500		fastq	CG293.F_majalis.fastq
SRR2141002	PRJNA291658	CG294.F_majalis.fastq	CG294	F. Majalis Reads: Trimmed for low quality reads and illumina adapatos	AMPLICON	GENOMIC	PCR	single	ILLUMINA	Illumina HiSeq 2500		fastq	CG294.F_majalis.fastq
SRR2141003	PRJNA291658	CG295.F_majalis.fastq	CG295	F. Majalis Reads: Trimmed for low quality reads and illumina adapatos	AMPLICON	GENOMIC	PCR	single	ILLUMINA	Illumina HiSeq 2500		fastq	CG295.F_majalis.fastq
SRR2141004	PRJNA291658	CG296.F_majalis.fastq	CG296	F. Majalis Reads: Trimmed for low quality reads and illumina adapatos	AMPLICON	GENOMIC	PCR	single	ILLUMINA	Illumina HiSeq 2500		fastq	CG296.F_majalis.fastq
SRR2141005	PRJNA291658	CG297.F_majalis.fastq	CG297	F. Majalis Reads: Trimmed for low quality reads and illumina adapatos	AMPLICON	GENOMIC	PCR	single	ILLUMINA	Illumina HiSeq 2500		fastq	CG297.F_majalis.fastq
SRR2141006	PRJNA291658	CG298.F_majalis.fastq	CG298	F. Majalis Reads: Trimmed for low quality reads and illumina adapatos	AMPLICON	GENOMIC	PCR	single	ILLUMINA	Illumina HiSeq 2500		fastq	CG298.F_majalis.fastq
SRR2141007	PRJNA291658	CG299.F_majalis.fastq	CG299	F. Majalis Reads: Trimmed for low quality reads and illumina adapatos	AMPLICON	GENOMIC	PCR	single	ILLUMINA	Illumina HiSeq 2500		fastq	CG299.F_majalis.fastq
SRR2141008	PRJNA291658	CG300.F_majalis.fastq	CG300	F. Majalis Reads: Trimmed for low quality reads and illumina adapatos	AMPLICON	GENOMIC	PCR	single	ILLUMINA	Illumina HiSeq 2500		fastq	CG300.F_majalis.fastq
SRR2141009	PRJNA291658	CG301.F_majalis.fastq	CG301	F. Majalis Reads: Trimmed for low quality reads and illumina adapatos	AMPLICON	GENOMIC	PCR	single	ILLUMINA	Illumina HiSeq 2500		fastq	CG301.F_majalis.fastq
SRR2141010	PRJNA291658	CG302.F_majalis.fastq	CG302	F. Majalis Reads: Trimmed for low quality reads and illumina adapatos	AMPLICON	GENOMIC	PCR	single	ILLUMINA	Illumina HiSeq 2500		fastq	CG302.F_majalis.fastq
SRR2141011	PRJNA291658	CG303.F_majalis.fastq	CG303	F. Majalis Reads: Trimmed for low quality reads and illumina adapatos	AMPLICON	GENOMIC	PCR	single	ILLUMINA	Illumina HiSeq 2500		fastq	CG303.F_majalis.fastq
SRR2141013	PRJNA291658	CG304.F_majalis.fastq	CG304	F. Majalis Reads: Trimmed for low quality reads and illumina adapatos	AMPLICON	GENOMIC	PCR	single	ILLUMINA	Illumina HiSeq 2500		fastq	CG304.F_majalis.fastq
SRR2141014	PRJNA291658	CG305.F_majalis.fastq	CG305	F. Majalis Reads: Trimmed for low quality reads and illumina adapatos	AMPLICON	GENOMIC	PCR	single	ILLUMINA	Illumina HiSeq 2500		fastq	CG305.F_majalis.fastq
SRR2141015	PRJNA291658	CG306.F_majalis.fastq	CG306	F. Majalis Reads: Trimmed for low quality reads and illumina adapatos	AMPLICON	GENOMIC	PCR	single	ILLUMINA	Illumina HiSeq 2500		fastq	CG306.F_majalis.fastq
SRR2141016	PRJNA291658	CG307.F_majalis.fastq	CG307	F. Majalis Reads: Trimmed for low quality reads and illumina adapatos	AMPLICON	GENOMIC	PCR	single	ILLUMINA	Illumina HiSeq 2500		fastq	CG307.F_majalis.fastq
SRR2141017	PRJNA291658	CG308.F_majalis.fastq	CG308	F. Majalis Reads: Trimmed for low quality reads and illumina adapatos	AMPLICON	GENOMIC	PCR	single	ILLUMINA	Illumina HiSeq 2500		fastq	CG308.F_majalis.fastq
SRR2141018	PRJNA291658	CG309.F_majalis.fastq	CG309	F. Majalis Reads: Trimmed for low quality reads and illumina adapatos	AMPLICON	GENOMIC	PCR	single	ILLUMINA	Illumina HiSeq 2500		fastq	CG309.F_majalis.fastq
SRR2141019	PRJNA291658	CG310.F_majalis.fastq	CG310	F. Majalis Reads: Trimmed for low quality reads and illumina adapatos	AMPLICON	GENOMIC	PCR	single	ILLUMINA	Illumina HiSeq 2500		fastq	CG310.F_majalis.fastq
SRR2141020	PRJNA291658	CG311.F_majalis.fastq	CG311	F. Majalis Reads: Trimmed for low quality reads and illumina adapatos	AMPLICON	GENOMIC	PCR	single	ILLUMINA	Illumina HiSeq 2500		fastq	CG311.F_majalis.fastq
SRR2141021	PRJNA291658	CG312.F_majalis.fastq	CG312	F. Majalis Reads: Trimmed for low quality reads and illumina adapatos	AMPLICON	GENOMIC	PCR	single	ILLUMINA	Illumina HiSeq 2500		fastq	CG312.F_majalis.fastq
SRR2141023	PRJNA291658	CG313.F_majalis.fastq	CG313	F. Majalis Reads: Trimmed for low quality reads and illumina adapatos	AMPLICON	GENOMIC	PCR	single	ILLUMINA	Illumina HiSeq 2500		fastq	CG313.F_majalis.fastq
SRR2141025	PRJNA291658	CG314.F_majalis.fastq	CG314	F. Majalis Reads: Trimmed for low quality reads and illumina adapatos	AMPLICON	GENOMIC	PCR	single	ILLUMINA	Illumina HiSeq 2500		fastq	CG314.F_majalis.fastq
SRR2141026	PRJNA291658	CG315.F_majalis.fastq	CG315	F. Majalis Reads: Trimmed for low quality reads and illumina adapatos	AMPLICON	GENOMIC	PCR	single	ILLUMINA	Illumina HiSeq 2500		fastq	CG315.F_majalis.fastq
SRR2141027	PRJNA291658	CG316.F_majalis.fastq	CG316	F. Majalis Reads: Trimmed for low quality reads and illumina adapatos	AMPLICON	GENOMIC	PCR	single	ILLUMINA	Illumina HiSeq 2500		fastq	CG316.F_majalis.fastq
SRR2141028	PRJNA291658	CG317.F_majalis.fastq	CG317	F. Majalis Reads: Trimmed for low quality reads and illumina adapatos	AMPLICON	GENOMIC	PCR	single	ILLUMINA	Illumina HiSeq 2500		fastq	CG317.F_majalis.fastq
SRR2141029	PRJNA291658	CG318.F_majalis.fastq	CG318	F. Majalis Reads: Trimmed for low quality reads and illumina adapatos	AMPLICON	GENOMIC	PCR	single	ILLUMINA	Illumina HiSeq 2500		fastq	CG318.F_majalis.fastq
SRR2141030	PRJNA291658	CG319.F_majalis.fastq	CG319	F. Majalis Reads: Trimmed for low quality reads and illumina adapatos	AMPLICON	GENOMIC	PCR	single	ILLUMINA	Illumina HiSeq 2500		fastq	CG319.F_majalis.fastq
SRR2141031	PRJNA291658	CG320.F_majalis.fastq	CG320	F. Majalis Reads: Trimmed for low quality reads and illumina adapatos	AMPLICON	GENOMIC	PCR	single	ILLUMINA	Illumina HiSeq 2500		fastq	CG320.F_majalis.fastq
SRR2141032	PRJNA291658	CG321.F_majalis.fastq	CG321	F. Majalis Reads: Trimmed for low quality reads and illumina adapatos	AMPLICON	GENOMIC	PCR	single	ILLUMINA	Illumina HiSeq 2500		fastq	CG321.F_majalis.fastq
SRR2141033	PRJNA291658	CG322.F_majalis.fastq	CG322	F. Majalis Reads: Trimmed for low quality reads and illumina adapatos	AMPLICON	GENOMIC	PCR	single	ILLUMINA	Illumina HiSeq 2500		fastq	CG322.F_majalis.fastq
SRR2141034	PRJNA291658	CG323.F_majalis.fastq	CG323	F. Majalis Reads: Trimmed for low quality reads and illumina adapatos	AMPLICON	GENOMIC	PCR	single	ILLUMINA	Illumina HiSeq 2500		fastq	CG323.F_majalis.fastq
SRR2141036	PRJNA291658	CG324.F_majalis.fastq	CG324	F. Majalis Reads: Trimmed for low quality reads and illumina adapatos	AMPLICON	GENOMIC	PCR	single	ILLUMINA	Illumina HiSeq 2500		fastq	CG324.F_majalis.fastq
SRR2141037	PRJNA291658	CG325.F_majalis.fastq	CG325	F. Majalis Reads: Trimmed for low quality reads and illumina adapatos	AMPLICON	GENOMIC	PCR	single	ILLUMINA	Illumina HiSeq 2500		fastq	CG325.F_majalis.fastq
SRR2141038	PRJNA291658	CG326.F_majalis.fastq	CG326	F. Majalis Reads: Trimmed for low quality reads and illumina adapatos	AMPLICON	GENOMIC	PCR	single	ILLUMINA	Illumina HiSeq 2500		fastq	CG326.F_majalis.fastq
SRR2141039	PRJNA291658	CG327.F_majalis.fastq	CG327	F. Majalis Reads: Trimmed for low quality reads and illumina adapatos	AMPLICON	GENOMIC	PCR	single	ILLUMINA	Illumina HiSeq 2500		fastq	CG327.F_majalis.fastq
SRR2141040	PRJNA291658	CG328.F_majalis.fastq	CG328	F. Majalis Reads: Trimmed for low quality reads and illumina adapatos	AMPLICON	GENOMIC	PCR	single	ILLUMINA	Illumina HiSeq 2500		fastq	CG328.F_majalis.fastq
SRR2141041	PRJNA291658	CG329.F_majalis.fastq	CG329	F. Majalis Reads: Trimmed for low quality reads and illumina adapatos	AMPLICON	GENOMIC	PCR	single	ILLUMINA	Illumina HiSeq 2500		fastq	CG329.F_majalis.fastq
SRR2141042	PRJNA291658	CG330.F_majalis.fastq	CG330	F. Majalis Reads: Trimmed for low quality reads and illumina adapatos	AMPLICON	GENOMIC	PCR	single	ILLUMINA	Illumina HiSeq 2500		fastq	CG330.F_majalis.fastq
SRR2141043	PRJNA291658	CG331.F_majalis.fastq	CG331	F. Majalis Reads: Trimmed for low quality reads and illumina adapatos	AMPLICON	GENOMIC	PCR	single	ILLUMINA	Illumina HiSeq 2500		fastq	CG331.F_majalis.fastq
SRR2141044	PRJNA291658	CG332.F_majalis.fastq	CG332	F. Majalis Reads: Trimmed for low quality reads and illumina adapatos	AMPLICON	GENOMIC	PCR	single	ILLUMINA	Illumina HiSeq 2500		fastq	CG332.F_majalis.fastq
SRR2141045	PRJNA291658	CG333.F_majalis.fastq	CG333	F. Majalis Reads: Trimmed for low quality reads and illumina adapatos	AMPLICON	GENOMIC	PCR	single	ILLUMINA	Illumina HiSeq 2500		fastq	CG333.F_majalis.fastq
SRR2141047	PRJNA291658	CG334.F_majalis.fastq	CG334	F. Majalis Reads: Trimmed for low quality reads and illumina adapatos	AMPLICON	GENOMIC	PCR	single	ILLUMINA	Illumina HiSeq 2500		fastq	CG334.F_majalis.fastq
SRR2141048	PRJNA291658	CG335.F_majalis.fastq	CG335	F. Majalis Reads: Trimmed for low quality reads and illumina adapatos	AMPLICON	GENOMIC	PCR	single	ILLUMINA	Illumina HiSeq 2500		fastq	CG335.F_majalis.fastq
SRR2141049	PRJNA291658	CG336.F_majalis.fastq	CG336	F. Majalis Reads: Trimmed for low quality reads and illumina adapatos	AMPLICON	GENOMIC	PCR	single	ILLUMINA	Illumina HiSeq 2500		fastq	CG336.F_majalis.fastq
SRR2141050	PRJNA291658	CG337.F_majalis.fastq	CG337	F. Majalis Reads: Trimmed for low quality reads and illumina adapatos	AMPLICON	GENOMIC	PCR	single	ILLUMINA	Illumina HiSeq 2500		fastq	CG337.F_majalis.fastq
SRR2141051	PRJNA291658	CG338.F_majalis.fastq	CG338	F. Majalis Reads: Trimmed for low quality reads and illumina adapatos	AMPLICON	GENOMIC	PCR	single	ILLUMINA	Illumina HiSeq 2500		fastq	CG338.F_majalis.fastq
SRR2141052	PRJNA291658	CG339.F_majalis.fastq	CG339	F. Majalis Reads: Trimmed for low quality reads and illumina adapatos	AMPLICON	GENOMIC	PCR	single	ILLUMINA	Illumina HiSeq 2500		fastq	CG339.F_majalis.fastq
SRR2141053	PRJNA291658	CG340.F_majalis.fastq	CG340	F. Majalis Reads: Trimmed for low quality reads and illumina adapatos	AMPLICON	GENOMIC	PCR	single	ILLUMINA	Illumina HiSeq 2500		fastq	CG340.F_majalis.fastq
SRR2141054	PRJNA291658	CG341.F_majalis.fastq	CG341	F. Majalis Reads: Trimmed for low quality reads and illumina adapatos	AMPLICON	GENOMIC	PCR	single	ILLUMINA	Illumina HiSeq 2500		fastq	CG341.F_majalis.fastq
SRR2141055	PRJNA291658	CG342.F_majalis.fastq	CG342	F. Majalis Reads: Trimmed for low quality reads and illumina adapatos	AMPLICON	GENOMIC	PCR	single	ILLUMINA	Illumina HiSeq 2500		fastq	CG342.F_majalis.fastq
SRR2141056	PRJNA291658	CG343.F_majalis.fastq	CG343	F. Majalis Reads: Trimmed for low quality reads and illumina adapatos	AMPLICON	GENOMIC	PCR	single	ILLUMINA	Illumina HiSeq 2500		fastq	CG343.F_majalis.fastq
SRR2141058	PRJNA291658	CG344.F_majalis.fastq	CG344	F. Majalis Reads: Trimmed for low quality reads and illumina adapatos	AMPLICON	GENOMIC	PCR	single	ILLUMINA	Illumina HiSeq 2500		fastq	CG344.F_majalis.fastq
SRR2141059	PRJNA291658	CG345.F_majalis.fastq	CG345	F. Majalis Reads: Trimmed for low quality reads and illumina adapatos	AMPLICON	GENOMIC	PCR	single	ILLUMINA	Illumina HiSeq 2500		fastq	CG345.F_majalis.fastq
SRR2141060	PRJNA291658	CG346.F_majalis.fastq	CG346	F. Majalis Reads: Trimmed for low quality reads and illumina adapatos	AMPLICON	GENOMIC	PCR	single	ILLUMINA	Illumina HiSeq 2500		fastq	CG346.F_majalis.fastq
SRR2141061	PRJNA291658	CG347.F_majalis.fastq	CG347	F. Majalis Reads: Trimmed for low quality reads and illumina adapatos	AMPLICON	GENOMIC	PCR	single	ILLUMINA	Illumina HiSeq 2500		fastq	CG347.F_majalis.fastq
SRR2141062	PRJNA291658	CG348.F_majalis.fastq	CG348	F. Majalis Reads: Trimmed for low quality reads and illumina adapatos	AMPLICON	GENOMIC	PCR	single	ILLUMINA	Illumina HiSeq 2500		fastq	CG348.F_majalis.fastq
SRR2141063	PRJNA291658	CG349.F_majalis.fastq	CG349	F. Majalis Reads: Trimmed for low quality reads and illumina adapatos	AMPLICON	GENOMIC	PCR	single	ILLUMINA	Illumina HiSeq 2500		fastq	CG349.F_majalis.fastq
SRR2141064	PRJNA291658	CG350.F_majalis.fastq	CG350	F. Majalis Reads: Trimmed for low quality reads and illumina adapatos	AMPLICON	GENOMIC	PCR	single	ILLUMINA	Illumina HiSeq 2500		fastq	CG350.F_majalis.fastq
SRR2141065	PRJNA291658	CG351.F_majalis.fastq	CG351	F. Majalis Reads: Trimmed for low quality reads and illumina adapatos	AMPLICON	GENOMIC	PCR	single	ILLUMINA	Illumina HiSeq 2500		fastq	CG351.F_majalis.fastq
SRR2141066	PRJNA291658	CG352.F_majalis.fastq	CG352	F. Majalis Reads: Trimmed for low quality reads and illumina adapatos	AMPLICON	GENOMIC	PCR	single	ILLUMINA	Illumina HiSeq 2500		fastq	CG352.F_majalis.fastq
SRR2141067	PRJNA291658	CG353.F_majalis.fastq	CG353	F. Majalis Reads: Trimmed for low quality reads and illumina adapatos	AMPLICON	GENOMIC	PCR	single	ILLUMINA	Illumina HiSeq 2500		fastq	CG353.F_majalis.fastq
SRR2141069	PRJNA291658	CG354.F_majalis.fastq	CG354	F. Majalis Reads: Trimmed for low quality reads and illumina adapatos	AMPLICON	GENOMIC	PCR	single	ILLUMINA	Illumina HiSeq 2500		fastq	CG354.F_majalis.fastq
SRR2141070	PRJNA291658	CG355.F_majalis.fastq	CG355	F. Majalis Reads: Trimmed for low quality reads and illumina adapatos	AMPLICON	GENOMIC	PCR	single	ILLUMINA	Illumina HiSeq 2500		fastq	CG355.F_majalis.fastq
SRR2141071	PRJNA291658	CG356.F_majalis.fastq	CG356	F. Majalis Reads: Trimmed for low quality reads and illumina adapatos	AMPLICON	GENOMIC	PCR	single	ILLUMINA	Illumina HiSeq 2500		fastq	CG356.F_majalis.fastq
SRR2141072	PRJNA291658	CG357.F_majalis.fastq	CG357	F. Majalis Reads: Trimmed for low quality reads and illumina adapatos	AMPLICON	GENOMIC	PCR	single	ILLUMINA	Illumina HiSeq 2500		fastq	CG357.F_majalis.fastq
SRR2141073	PRJNA291658	CG358.F_majalis.fastq	CG358	F. Majalis Reads: Trimmed for low quality reads and illumina adapatos	AMPLICON	GENOMIC	PCR	single	ILLUMINA	Illumina HiSeq 2500		fastq	CG358.F_majalis.fastq
SRR2141074	PRJNA291658	CG359.F_majalis.fastq	CG359	F. Majalis Reads: Trimmed for low quality reads and illumina adapatos	AMPLICON	GENOMIC	PCR	single	ILLUMINA	Illumina HiSeq 2500		fastq	CG359.F_majalis.fastq
SRR2141075	PRJNA291658	CG360.F_majalis.fastq	CG360	F. Majalis Reads: Trimmed for low quality reads and illumina adapatos	AMPLICON	GENOMIC	PCR	single	ILLUMINA	Illumina HiSeq 2500		fastq	CG360.F_majalis.fastq
SRR2141076	PRJNA291658	CG361.F_majalis.fastq	CG361	F. Majalis Reads: Trimmed for low quality reads and illumina adapatos	AMPLICON	GENOMIC	PCR	single	ILLUMINA	Illumina HiSeq 2500		fastq	CG361.F_majalis.fastq
SRR2141077	PRJNA291658	CG362.F_majalis.fastq	CG362	F. Majalis Reads: Trimmed for low quality reads and illumina adapatos	AMPLICON	GENOMIC	PCR	single	ILLUMINA	Illumina HiSeq 2500		fastq	CG362.F_majalis.fastq
SRR2141078	PRJNA291658	CG363.F_majalis.fastq	CG363	F. Majalis Reads: Trimmed for low quality reads and illumina adapatos	AMPLICON	GENOMIC	PCR	single	ILLUMINA	Illumina HiSeq 2500		fastq	CG363.F_majalis.fastq
SRR2141080	PRJNA291658	CG364.F_majalis.fastq	CG364	F. Majalis Reads: Trimmed for low quality reads and illumina adapatos	AMPLICON	GENOMIC	PCR	single	ILLUMINA	Illumina HiSeq 2500		fastq	CG364.F_majalis.fastq
SRR2141081	PRJNA291658	CG365.F_majalis.fastq	CG365	F. Majalis Reads: Trimmed for low quality reads and illumina adapatos	AMPLICON	GENOMIC	PCR	single	ILLUMINA	Illumina HiSeq 2500		fastq	CG365.F_majalis.fastq
SRR2141082	PRJNA291658	CG366.F_majalis.fastq	CG366	F. Majalis Reads: Trimmed for low quality reads and illumina adapatos	AMPLICON	GENOMIC	PCR	single	ILLUMINA	Illumina HiSeq 2500		fastq	CG366.F_majalis.fastq
SRR2141083	PRJNA291658	CG367.F_majalis.fastq	CG367	F. Majalis Reads: Trimmed for low quality reads and illumina adapatos	AMPLICON	GENOMIC	PCR	single	ILLUMINA	Illumina HiSeq 2500		fastq	CG367.F_majalis.fastq
SRR2141084	PRJNA291658	CG368.F_majalis.fastq	CG368	F. Majalis Reads: Trimmed for low quality reads and illumina adapatos	AMPLICON	GENOMIC	PCR	single	ILLUMINA	Illumina HiSeq 2500		fastq	CG368.F_majalis.fastq
SRR2141085	PRJNA291658	CG369.F_majalis.fastq	CG369	F. Majalis Reads: Trimmed for low quality reads and illumina adapatos	AMPLICON	GENOMIC	PCR	single	ILLUMINA	Illumina HiSeq 2500		fastq	CG369.F_majalis.fastq
SRR2141086	PRJNA291658	CG370.F_majalis.fastq	CG370	F. Majalis Reads: Trimmed for low quality reads and illumina adapatos	AMPLICON	GENOMIC	PCR	single	ILLUMINA	Illumina HiSeq 2500		fastq	CG370.F_majalis.fastq
SRR2141087	PRJNA291658	CG371.F_majalis.fastq	CG371	F. Majalis Reads: Trimmed for low quality reads and illumina adapatos	AMPLICON	GENOMIC	PCR	single	ILLUMINA	Illumina HiSeq 2500		fastq	CG371.F_majalis.fastq
SRR2141088	PRJNA291658	CG372.F_majalis.fastq	CG372	F. Majalis Reads: Trimmed for low quality reads and illumina adapatos	AMPLICON	GENOMIC	PCR	single	ILLUMINA	Illumina HiSeq 2500		fastq	CG372.F_majalis.fastq
SRR2141089	PRJNA291658	CG373.F_majalis.fastq	CG373	F. Majalis Reads: Trimmed for low quality reads and illumina adapatos	AMPLICON	GENOMIC	PCR	single	ILLUMINA	Illumina HiSeq 2500		fastq	CG373.F_majalis.fastq
SRR2141091	PRJNA291658	CG374.F_majalis.fastq	CG374	F. Majalis Reads: Trimmed for low quality reads and illumina adapatos	AMPLICON	GENOMIC	PCR	single	ILLUMINA	Illumina HiSeq 2500		fastq	CG374.F_majalis.fastq
SRR2141092	PRJNA291658	CG375.F_majalis.fastq	CG375	F. Majalis Reads: Trimmed for low quality reads and illumina adapatos	AMPLICON	GENOMIC	PCR	single	ILLUMINA	Illumina HiSeq 2500		fastq	CG375.F_majalis.fastq
SRR2141093	PRJNA291658	CG376.F_majalis.fastq	CG376	F. Majalis Reads: Trimmed for low quality reads and illumina adapatos	AMPLICON	GENOMIC	PCR	single	ILLUMINA	Illumina HiSeq 2500		fastq	CG376.F_majalis.fastq
SRR2141094	PRJNA291658	CG377.F_majalis.fastq	CG377	F. Majalis Reads: Trimmed for low quality reads and illumina adapatos	AMPLICON	GENOMIC	PCR	single	ILLUMINA	Illumina HiSeq 2500		fastq	CG377.F_majalis.fastq
SRR2141095	PRJNA291658	CG378.F_majalis.fastq	CG378	F. Majalis Reads: Trimmed for low quality reads and illumina adapatos	AMPLICON	GENOMIC	PCR	single	ILLUMINA	Illumina HiSeq 2500		fastq	CG378.F_majalis.fastq
SRR2141096	PRJNA291658	CG379.F_majalis.fastq	CG379	F. Majalis Reads: Trimmed for low quality reads and illumina adapatos	AMPLICON	GENOMIC	PCR	single	ILLUMINA	Illumina HiSeq 2500		fastq	CG379.F_majalis.fastq
SRR2141097	PRJNA291658	CG380.F_majalis.fastq	CG380	F. Majalis Reads: Trimmed for low quality reads and illumina adapatos	AMPLICON	GENOMIC	PCR	single	ILLUMINA	Illumina HiSeq 2500		fastq	CG380.F_majalis.fastq
SRR2141098	PRJNA291658	CG381.F_majalis.fastq	CG381	F. Majalis Reads: Trimmed for low quality reads and illumina adapatos	AMPLICON	GENOMIC	PCR	single	ILLUMINA	Illumina HiSeq 2500		fastq	CG381.F_majalis.fastq
SRR2141099	PRJNA291658	CG382.F_majalis.fastq	CG382	F. Majalis Reads: Trimmed for low quality reads and illumina adapatos	AMPLICON	GENOMIC	PCR	single	ILLUMINA	Illumina HiSeq 2500		fastq	CG382.F_majalis.fastq
SRR2141100	PRJNA291658	CG383.F_majalis.fastq	CG383	F. Majalis Reads: Trimmed for low quality reads and illumina adapatos	AMPLICON	GENOMIC	PCR	single	ILLUMINA	Illumina HiSeq 2500		fastq	CG383.F_majalis.fastq
SRR2141102	PRJNA291658	CG384.F_majalis.fastq	CG384	F. Majalis Reads: Trimmed for low quality reads and illumina adapatos	AMPLICON	GENOMIC	PCR	single	ILLUMINA	Illumina HiSeq 2500		fastq	CG384.F_majalis.fastq
